# Supplementary material for: Bacterial ClpP Protease Is a Potential Target for Methyl Gallate
Source: Front Microbiol. 2021 Feb 4;11:598692. doi: 10.3389/fmicb.2020.598692 (PMC7890073; doi:10.3389/fmicb.2020.598692)
Supplement: Supplementary file 2 [file Table_1.xlsx]

## Sheet: Table S1
Table S1 Gene essentiality for MG treatment
Gene ID	Annotation	AveUnique hits (treatment)	Ave. Unique hits (control)	Ave. Weighted reads(treatment)	Ave. Weighted reads (control)	Ratio_Insertions (Treatment/control)	Log-fold Change (Insertions)	Ratio_reads (Treatment/control)	Log-fold Change (reads)	Adj. pvalue (proportions_insertions)	Adj. pvalue (proportions_reads)	Adj. pvalue (Fisher_insertions)	Adj. pvalue (Fisher_reads)	Adj. pvalue (t-test)
RS_RS25220	50S ribosomal protein L34	1.5	1.5	12.5	11	0.988516	-0.0166642	1.12208	0.166174	1	1	1	1	0.591739
RS_RS00005	ribonuclease P protein component	4	3.5	36	32.5	1.12973	0.175981	1.09377	0.129307	1	1	1	1	0.523601
RS_RS00010	membrane protein insertion efficiency factor YidD	9	8	83.5	77.5	1.11208	0.153261	1.06388	0.0893292	1	1	1	1	0.514329
RS_RS00015	membrane protein insertase YidC	11.5	11.5	96.5	91.5	0.988516	-0.0166642	1.04139	0.0585065	1	1	1	1	0.591739
RS_RS00020	tRNA uridine-5-carboxymethylaminomethyl(34) synthesis GTPase MnmE	27	24.5	248.5	230.5	1.08938	0.123513	1.06454	0.0902284	1	1	1	1	0.510482
RS_RS00025	hypothetical protein	11.5	12	105.5	111.5	0.947328	-0.0780647	0.934294	-0.0980514	1	1	1	1	0.56337
RS_RS00035	30S ribosomal protein S21	0	0	0	0	1	0	1	0	1	1	1	1	NaN
RS_RS00040	multidrug transporter	59.5	61	571.5	586.5	0.964208	-0.0525838	0.962175	-0.0556283	1	1	1	1	0.695783
RS_RS00045	multidrug efflux RND transporter permease subunit	123.5	125	1184.5	1201	0.976654	-0.0340812	0.973863	-0.0382086	1	1	1	1	0.56337
RS_RS00050	MexE family multidrug efflux RND transporter periplasmic adaptor subunit	42.5	42.5	406	399	0.988516	-0.0166642	1.00475	0.00684033	1	1	1	1	0.591739
RS_RS00055	TetR family transcriptional regulator	20.5	20.5	197.5	198.5	0.988516	-0.0166642	0.982455	-0.025537	1	1	1	1	0.591739
RS_RS00060	hypothetical protein	33.5	32.5	323.5	318	1.01893	0.0270572	1.00451	0.00648829	1	1	1	1	0.633063
RS_RS00065	NAD(P)/FAD-dependent oxidoreductase	31	32.5	288.5	293.5	0.942892	-0.0848357	0.970608	-0.0430398	1	1	1	1	0.521984
RS_RS00070	dioxygenase	28.5	28	273	269	1.00617	0.00887091	1.00211	0.00304413	1	1	1	1	0.549045
RS_RS00075	3-phosphoglycerate dehydrogenase	24.5	25	230	232.5	0.968745	-0.0458105	0.976812	-0.0338475	1	1	1	1	0.533184
RS_RS25225	hypothetical protein	3	3.5	30	32.5	0.847299	-0.239057	0.911473	-0.133728	1	1	1	1	0.588799
RS_RS00080	phosphoenolpyruvate carboxykinase	68	68.5	660.5	663.5	0.9813	-0.0272334	0.982965	-0.0247886	1	1	1	1	0.541981
RS_RS00085	DNA-binding response regulator	17	17	160.5	156	0.988516	-0.0166642	1.01591	0.0227766	1	1	1	1	0.591739
RS_RS00090	DUF3617 domain-containing protein	6.5	8	62	74	0.803169	-0.316224	0.827306	-0.273508	1	1	1	1	0.695783
RS_RS00095	hydroxypyruvate isomerase	37	34.5	342	327	1.06015	0.0842647	1.03272	0.046455	1	1	1	1	0.389591
RS_RS00100	DNA-binding response regulator	33	35	320	331.5	0.932029	-0.101553	0.953175	-0.0691876	1	1	1	1	0.588799
RS_RS00105	sensor histidine kinase	48.5	47.5	460.5	449	1.00933	0.0133931	1.01272	0.0182351	1	1	1	1	0.633063
RS_RS00110	carbon starvation protein A	90.5	88.5	880	850	1.01086	0.0155762	1.02228	0.03179	1	1	1	1	0.544931
RS_RS00115	DUF466 domain-containing protein	15.5	16.5	145.5	161.5	0.928606	-0.106862	0.889603	-0.168766	1	1	1	1	0.530397
RS_RS00120	sel1 repeat family protein	42.5	41	395	381.5	1.02468	0.0351747	1.02237	0.0319189	1	1	1	1	0.555839
RS_RS00125	hypothetical protein	16.5	17.5	159.5	170	0.932029	-0.101553	0.926441	-0.110229	1	1	1	1	0.572957
RS_RS00130	methionine biosynthesis protein MetW	21.5	19.5	199.5	185	1.0899	0.124198	1.06482	0.0906128	1	1	1	1	0.544931
RS_RS00135	homoserine O-acetyltransferase	57	60	545.5	568	0.93909	-0.0906648	0.948315	-0.0765624	1	1	1	1	0.504947
RS_RS00140	NAD-dependent succinate-semialdehyde dehydrogenase	47	47	446.5	432	0.988516	-0.0166642	1.02057	0.0293782	1	1	1	1	0.591739
RS_RS00145	4-aminobutyrate--2-oxoglutarate transaminase	54.5	53	513.5	504	1.01649	0.0235997	1.00604	0.00868989	1	1	1	1	0.695783
RS_RS00150	PLP-dependent aminotransferase family protein	54	56	510	531.5	0.953212	-0.0691316	0.947486	-0.0778231	1	1	1	1	0.498376
RS_RS00155	nucleoid occlusion factor SlmA	15.5	16	147	154	0.957625	-0.0624679	0.942546	-0.0853648	1	1	1	1	0.533184
RS_RS00160	pyrimidine 5'-nucleotidase	29.5	28	275	268.5	1.04147	0.0586239	1.01133	0.0162589	1	1	1	1	0.56337
RS_RS00165	acetylglutamate kinase	8	8	66.5	72.5	0.988516	-0.0166642	0.905711	-0.142877	1	1	1	1	NaN
RS_RS00170	RNA polymerase sigma factor	20.5	18.5	193	180.5	1.09538	0.131434	1.05581	0.0783514	1	1	1	1	0.63641
RS_RS00175	anti-sigma factor	6.5	6	62	60	1.07089	0.098813	1.02034	0.0290551	1	1	1	1	0.56337
RS_RS00180	hypothetical protein	6.5	6.5	60.5	58	0.988516	-0.0166642	1.02999	0.0426316	1	1	1	1	0.591739
RS_RS00185	hypothetical protein	7	7.5	70	74.5	0.922615	-0.1162	0.927786	-0.108136	1	1	1	1	0.588799
RS_RS00190	copper chaperone PCu(A)C	10	10.5	88.5	89	0.941444	-0.0870535	0.981882	-0.0263785	1	1	1	1	0.541981
RS_RS00195	sensor histidine kinase	42.5	43	403	405.5	0.977021	-0.033538	0.981342	-0.0271727	1	1	1	1	0.537899
RS_RS00200	DNA-binding response regulator	22	21	206.5	198.5	1.03559	0.05045	1.02722	0.0387521	1	1	1	1	0.514329
RS_RS00205	hypothetical protein	38	38.5	362.5	369	0.975678	-0.0355232	0.970036	-0.0438905	1	1	1	1	0.530869
RS_RS00210	HslU--HslV peptidase ATPase subunit	25	26.5	236	249	0.932562	-0.100728	0.935877	-0.0956095	1	1	1	1	0.561951
RS_RS00215	HslU--HslV peptidase proteolytic subunit	17.5	16.5	161.5	154	1.04843	0.0682247	1.03552	0.0503532	1	1	1	1	0.536913
RS_RS00220	ABC transporter substrate-binding protein	51	50	487.5	471.5	1.00829	0.011905	1.02094	0.0298938	1	1	1	1	0.53584
RS_RS00225	GTP-binding protein	36.5	36	337.5	344	1.00225	0.00323538	0.968771	-0.0457717	1	1	1	1	0.549045
RS_RS00230	RNA polymerase-binding protein DksA	9.5	12	89	108.5	0.782575	-0.353699	0.809965	-0.304068	1	1	1	1	0.539841
RS_RS00235	GTP-binding protein	28	26.5	269	262.5	1.04447	0.0627703	1.01188	0.0170381	1	1	1	1	0.521984
RS_RS00240	transcriptional repressor	14.5	13.5	143	131.5	1.06174	0.0864293	1.07378	0.102702	1	1	1	1	0.633063
RS_RS00245	6-phosphogluconolactonase	55.5	54.5	526	519	1.00665	0.00956736	1.00075	0.00107761	1	1	1	1	0.515339
RS_RS00250	FAD-binding oxidoreductase	74	76.5	700.5	715.5	0.956211	-0.0645987	0.966728	-0.0488174	1	1	1	1	0.512003
RS_RS00255	class I SAM-dependent rRNA methyltransferase	42.5	42.5	400	402	0.988516	-0.0166642	0.982517	-0.0254462	1	1	1	1	0.591739
RS_RS00260	Tyrosine recombinase XerC 1	35.5	36	332.5	341	0.974786	-0.0368421	0.962816	-0.0546681	1	1	1	1	0.533184
RS_RS00265	DUF484 domain-containing protein	22.5	20.5	203.5	178	1.08496	0.117637	1.12889	0.174901	1	1	1	1	0.507927
RS_RS00270	Asp-tRNA(Asn)/Glu-tRNA(Gln) amidotransferase GatCAB subunit B	8.5	8.5	81.5	78	0.988516	-0.0166642	1.03174	0.0450753	1	1	1	1	0.591739
RS_RS00275	dienelactone hydrolase	38	36	349	336.5	1.04343	0.0613383	1.02411	0.0343699	1	1	1	1	0
RS_RS00280	hypothetical protein	5	5.5	47	50.5	0.898651	-0.154168	0.918994	-0.121873	1	1	1	1	0.588799
RS_RS00285	Asp-tRNA(Asn)/Glu-tRNA(Gln) amidotransferase GatCAB subunit A	22.5	19.5	206.5	179.5	1.1406	0.189787	1.13596	0.183907	1	1	1	1	0.496201
RS_RS00290	Asp-tRNA(Asn)/Glu-tRNA(Gln) amidotransferase GatCAB subunit C	2	2	20	20	0.988516	-0.0166642	0.987429	-0.0182507	1	1	1	1	NaN
RS_RS00295	rod shape-determining protein	16	17	150.5	150	0.930368	-0.104127	0.990721	-0.0134497	1	1	1	1	0.541981
RS_RS00300	rod shape-determining protein MreC	13	13	117	118	0.988516	-0.0166642	0.979061	-0.030529	1	1	1	1	NaN
RS_RS00305	rod shape-determining protein MreD	8	8.5	79.5	79	0.930368	-0.104127	0.993679	-0.00914845	1	1	1	0.99996	0.588799
RS_RS00310	penicillin-binding protein 2	34	33.5	316	310.5	1.00327	0.00470947	1.00492	0.00708064	1	1	1	1	0.541981
RS_RS00315	rod shape-determining protein RodA	6.5	7.5	62.5	66	0.856714	-0.223115	0.935066	-0.0968605	1	1	1	1	0.510037
RS_RS00320	AMP-dependent synthetase	68	69	657.5	662	0.974189	-0.0377258	0.980717	-0.028091	1	1	1	1	0.514329
RS_RS00325	LysR family transcriptional regulator	39	37	381	359.5	1.04195	0.0592847	1.04648	0.0655486	1	1	1	1	0.633063
RS_RS00330	DNA topoisomerase III	23.5	21.5	220.5	206.5	1.08047	0.11166	1.05437	0.0763862	1	1	1	1	0.544931
RS_RS00335	thioredoxin	5.5	6	51.5	54.5	0.906139	-0.142195	0.933075	-0.0999345	1	1	1	1	0.533184
RS_RS00340	DNA-protecting protein DprA	24.5	24.5	239	239	0.988516	-0.0166642	0.987429	-0.0182507	1	1	1	1	0.591739
RS_RS00345	LysM peptidoglycan-binding domain-containing protein	52.5	53	504.5	515.5	0.97919	-0.0303391	0.966359	-0.0493688	1	1	1	1	0.56337
RS_RS00350	peptide deformylase	9	7.5	74	67.5	1.18622	0.24637	1.08252	0.114387	1	1	1	1	0.574728
RS_RS00355	glycosyltransferase family 39 protein	60.5	60.5	572	562	0.988516	-0.0166642	1.005	0.00719436	1	1	1	1	0.591739
RS_RS00360	methionyl-tRNA formyltransferase	17.5	16	155.5	153.5	1.08119	0.112619	1.00029	0.000425272	1	1	1	1	0.56337
RS_RS00365	LysE family translocator	30	30.5	283	286	0.972311	-0.0405109	0.977072	-0.0334637	1	1	1	1	0.541981
RS_RS00370	protease HtpX	22	22.5	215	217	0.966549	-0.0490857	0.978329	-0.031609	1	1	1	1	0.588799
RS_RS00375	16S rRNA (cytosine(967)-C(5))-methyltransferase RsmB	41.5	43	396	407	0.954033	-0.0678895	0.960742	-0.057779	1	1	1	1	0.56337
RS_RS00380	DUF4390 domain-containing protein	23	19.5	206.5	171.5	1.16594	0.221496	1.18895	0.249683	1	1	1	1	0.258115
RS_RS00385	PAS domain-containing sensor histidine kinase	63	57.5	579	522.5	1.08307	0.115126	1.0942	0.129882	1	1	1	1	0.508678
RS_RS00390	two-component system response regulator	6.5	6	55	53	1.07089	0.098813	1.02469	0.0351886	1	1	1	1	0.53584
RS_RS00395	tRNA-Phe	3	3	30	30	0.988516	-0.0166642	0.987429	-0.0182507	1	1	1	1	NaN
RS_RS00400	hypothetical protein	122.5	122	1175.5	1176	0.992567	-0.0107636	0.987009	-0.0188642	1	1	1	1	0.53584
RS_RS00405	hypothetical protein	8.5	8.5	83	83	0.988516	-0.0166642	0.987429	-0.0182507	1	1	1	1	0.591739
RS_RS00410	MurR/RpiR family transcriptional regulator	41.5	43	400.5	414.5	0.954033	-0.0678895	0.954078	-0.0678205	1	1	1	1	0.695783
RS_RS00415	aspartate aminotransferase family protein	54	52	502.5	498	1.02654	0.0377836	0.996352	-0.0052728	1	1	1	1	0.528184
RS_RS00420	3-keto-5-aminohexanoate cleavage protein	26.5	27	241	251.5	0.97021	-0.0436312	0.946205	-0.0797759	1	1	1	1	0.56337
RS_RS00425	amino acid ABC transporter substrate-binding protein	20	20	191	197	0.988516	-0.0166642	0.957355	-0.0628736	1	1	1	1	NaN
RS_RS00430	multifunctional tRNA nucleotidyltransferase/2',3'-cyclic phosphodiesterase/2' nucleotidase/2'phosphatase	26.5	23.5	224	202.5	1.11471	0.156667	1.09227	0.127326	1	1	1	1	0.494216
RS_RS00435	glutathione S-transferase	25.5	25.5	245.5	245	0.988516	-0.0166642	0.989444	-0.0153094	1	1	1	1	0.591739
RS_RS00440	complex I NDUFA9 subunit family protein	27.5	26.5	261.5	253	1.02582	0.0367751	1.0206	0.0294229	1	1	1	1	0.536913
RS_RS00445	lytic transglycosylase	92	92.5	881	887	0.983172	-0.0244837	0.98075	-0.0280427	1	1	1	1	0.588799
RS_RS00450	5-formyltetrahydrofolate cyclo-ligase	19.5	19.5	178.5	189	0.988516	-0.0166642	0.932572	-0.100713	1	1	1	1	0.591739
RS_RS00455	competence protein TfoX	15	15.5	142	145	0.956628	-0.0639699	0.967	-0.0484126	1	1	1	1	0.541981
RS_RS00460	methylenetetrahydrofolate reductase [NAD(P)H]	26	26.5	253.5	251.5	0.969864	-0.0441449	0.995282	-0.00682331	1	1	1	1	0.588799
RS_RS00465	phage holin family protein	12.5	12	122	117.5	1.0297	0.0422295	1.02525	0.0359697	1	1	1	1	0.56337
RS_RS00470	adenosylhomocysteinase	10	7.5	90	71	1.31802	0.398373	1.25167	0.323855	1	1	1	1	0.564414
RS_RS00475	hypothetical protein	8.5	8	78.5	76	1.0503	0.0707987	1.01991	0.0284426	1	1	1	1	0.56337
RS_RS25230	L,D-transpeptidase	14	14	133	137.5	0.988516	-0.0166642	0.955113	-0.066256	1	1	1	1	NaN
RS_RS00480	alkaline phosphatase	51.5	52.5	489	504	0.969687	-0.0444092	0.958042	-0.0618399	1	1	1	1	0.52432
RS_RS00485	alkaline phosphatase	55.5	51	533.5	493	1.07574	0.105326	1.06855	0.09565	1	1	1	1	0.519264
RS_RS00490	hypothetical protein	26.5	25	237	232	1.04783	0.0674001	1.00871	0.0125116	1	1	1	1	0.56337
RS_RS00495	bifunctional hydroxymethylpyrimidine kinase/phosphomethylpyrimidine kinase	13	16.5	118	142.5	0.778831	-0.360619	0.817661	-0.290426	1	1	1	1	0.247892
RS_RS00500	hypothetical protein	14.5	14.5	139.5	143.5	0.988516	-0.0166642	0.959905	-0.0590363	1	1	1	1	0.591739
RS_RS00505	hypothetical protein	126	130.5	1184	1228	0.954429	-0.0672903	0.952049	-0.0708921	1	1	1	1	0.433367
RS_RS00510	IS630 family transposase ISRso5	54.5	55.5	515.5	536.5	0.970705	-0.0428957	0.948779	-0.0758564	1	1	1	1	0.510037
RS_RS00520	hypothetical protein	145.5	149	1415.5	1444.5	0.965296	-0.0509574	0.967606	-0.0475091	1	1	1	1	0.599608
RS_RS00525	VOC family protein	21	21.5	194	200	0.965527	-0.0506115	0.957806	-0.062194	1	1	1	1	0.538055
RS_RS00530	thiamine phosphate synthase	21.5	15	179	133	1.41687	0.50271	1.32895	0.410283	1	1	1	1	0.482523
RS_RS00535	thiazole synthase	11.5	12	111	115	0.947328	-0.0780647	0.953084	-0.0693248	1	1	1	1	0.530059
RS_RS00540	IS630 family transposase	56.5	54	535	521	1.03428	0.0486273	1.01396	0.0200049	1	1	1	1	0.516705
RS_RS00545	thiamine biosynthesis protein ThiS	5	4	48	40	1.23564	0.305264	1.18492	0.244784	1	1	1	1	0
RS_RS00550	FAD-dependent oxidoreductase	16.5	15	138	119.5	1.08737	0.120839	1.14029	0.189407	1	1	1	1	0.56337
RS_RS00555	phosphomethylpyrimidine synthase	69.5	74	669	690.5	0.928403	-0.107176	0.956684	-0.0638859	1	1	1	1	0.274936
RS_RS00560	nitronate monooxygenase	20.5	23	185	212.5	0.881068	-0.182674	0.859644	-0.218188	1	1	1	1	0.505714
RS_RS00565	autotransporter domain-containing protein	237.5	237	2263.5	2277	0.990601	-0.0136237	0.981575	-0.0268296	1	1	1	1	0.551645
RS_RS00570	hypothetical protein	27.5	28.5	268.5	277.5	0.953831	-0.0681945	0.955405	-0.0658163	1	1	1	1	0.510037
RS_RS00575	hypothetical protein	20.5	20.5	193.5	198	0.988516	-0.0166642	0.964988	-0.0514175	1	1	1	1	0.591739
RS_RS00580	hypothetical protein	24.5	25	237.5	238.5	0.968745	-0.0458105	0.983289	-0.0243124	1	1	1	1	0.56337
RS_RS00585	hypothetical protein	12.5	12.5	115.5	111	0.988516	-0.0166642	1.02746	0.0390825	1	1	1	1	0.591739
RS_RS00590	GNAT family N-acetyltransferase	17	17.5	167	167.5	0.960272	-0.0584844	0.984482	-0.0225636	1	1	1	1	0.588799
RS_RS00595	acyl-CoA dehydrogenase	49.5	51	475.5	481.5	0.959442	-0.0597329	0.975125	-0.0363411	1	1	1	1	0.528419
RS_RS00600	amino acid ABC transporter substrate-binding protein	39	36	381.5	348	1.07089	0.098813	1.08248	0.114345	1	1	1	1	0
RS_RS00605	FAD-binding protein	53	54	497.5	505.5	0.97021	-0.0436312	0.971802	-0.0412652	1	1	1	1	0.533184
RS_RS00610	type II toxin-antitoxin system RelE/ParE family toxin	8	6	71.5	55	1.31802	0.398373	1.28366	0.360261	1	1	1	1	0
RS_RS00615	transcriptional regulator	11.5	12	111.5	110	0.947328	-0.0780647	1.00089	0.00128953	1	1	1	1	0.533184
RS_RS00620	hypothetical protein	6.5	6	62.5	58.5	1.07089	0.098813	1.05495	0.0771689	1	1	1	1	0.56337
RS_RS00625	YncE family protein	57	55.5	534	530	1.01523	0.02181	0.994882	-0.00740327	1	1	1	1	0.523601
RS_RS00630	Lrp/AsnC family transcriptional regulator	12	10.5	109.5	98.5	1.12973	0.175981	1.0977	0.134485	1	1	1	1	0.523601
RS_RS00635	glutathione S-transferase	15	14.5	142	136.5	1.0226	0.0322454	1.02722	0.0387393	1	1	1	1	0.541981
RS_RS00640	HPP family protein	24	24	223.5	221	0.988516	-0.0166642	0.998599	-0.00202219	1	1	1	1	0.591739
RS_RS00645	phosphatase PAP2 family protein	64.5	67.5	593.5	610	0.944582	-0.0822525	0.96072	-0.0578119	1	1	1	1	0.477262
RS_RS00650	AraC family transcriptional regulator	29	28	277	260	1.02382	0.0339619	1.05199	0.0731237	1	1	1	1	0.549045
RS_RS00655	GYD domain-containing protein	7	7	70	70	0.988516	-0.0166642	0.987429	-0.0182507	1	1	1	1	NaN
RS_RS00660	S-adenosylmethionine synthase	17.5	15.5	155	139	1.11607	0.158423	1.10109	0.138933	1	1	1	1	0.500069
RS_RS00665	lauroyl acyltransferase	35.5	36	328.5	341.5	0.974786	-0.0368421	0.94984	-0.0742429	1	1	1	1	0.543455
RS_RS00670	lauroyl acyltransferase	11	10	97	82.5	1.08737	0.120839	1.16098	0.21534	1	1	1	1	0.523601
RS_RS00675	diaminopimelate epimerase	14	14.5	127.5	136	0.954429	-0.0672903	0.925715	-0.11136	1	1	1	1	0.588799
RS_RS00680	polyphosphate kinase 2 family protein	37.5	36.5	357.5	346.5	1.0156	0.0223299	1.01878	0.0268372	1	1	1	1	0.633063
RS_RS00685	orotate phosphoribosyltransferase	10.5	8	93.5	74.5	1.29743	0.375653	1.23926	0.309475	1	1	1	1	0.494057
RS_RS00690	exodeoxyribonuclease III	38	37.5	366	357.5	1.0017	0.00244464	1.01091	0.0156498	1	1	1	1	0.547288
RS_RS00695	hypothetical protein	34.5	32.5	333	312.5	1.04935	0.0694925	1.0522	0.0734153	1	1	1	1	0.544931
RS_RS00700	N-acetyl-gamma-glutamyl-phosphate reductase	11	7.5	93.5	70	1.44982	0.535877	1.31892	0.399361	1	1	1	1	0.528505
RS_RS00705	SRPBCC domain-containing protein	16	15	148.5	144	1.05442	0.0764452	1.01829	0.0261435	1	1	1	1	0.523601
RS_RS00710	transcriptional regulator	22.5	22.5	212.5	209	0.988516	-0.0166642	1.00397	0.00570925	1	1	1	1	0.591739
RS_RS00715	membrane protein	24.5	28.5	234	263.5	0.849777	-0.234844	0.876882	-0.189545	1	1	1	1	0.368078
RS_RS00720	YdcF family protein	28	28	274.5	275	0.988516	-0.0166642	0.985634	-0.0208761	1	1	1	1	0.591739
RS_RS00725	hypothetical protein	3	3	28.5	29.5	0.988516	-0.0166642	0.953957	-0.0680037	1	1	1	1	NaN
RS_RS00730	hypothetical protein	16.5	16.5	147.5	147.5	0.988516	-0.0166642	0.987429	-0.0182507	1	1	1	1	0.591739
RS_RS00735	MarR family transcriptional regulator	8.5	7.5	76	71	1.12032	0.163908	1.05697	0.0799297	1	1	1	1	0.633063
RS_RS00740	hypothetical protein	22.5	21.5	209.5	197	1.03449	0.0489242	1.05008	0.070504	1	1	1	1	0.536913
RS_RS00745	ABC transporter permease	27.5	29.5	259.5	270.5	0.921498	-0.117948	0.947275	-0.0781447	1	1	1	1	0.500069
RS_RS00750	hypothetical protein	35	35.5	333	330.5	0.974593	-0.0371283	0.994898	-0.00737875	1	1	1	1	0.541981
RS_RS00755	M48 family peptidase	22.5	22.5	202	199	0.988516	-0.0166642	1.00232	0.00333621	1	1	1	1	0.591739
RS_RS00760	MFS transporter	58.5	53.5	547.5	515.5	1.0809	0.112234	1.04872	0.0686359	1	1	1	1	0.576635
RS_RS00765	class I SAM-dependent methyltransferase	18.5	17.5	166	158.5	1.045	0.0635062	1.03415	0.0484497	1	1	1	1	0.633063
RS_RS00770	short chain dehydrogenase	30	32.5	283	306.5	0.912476	-0.132141	0.911721	-0.133336	1	1	1	1	0.409656
RS_RS00775	diguanylate cyclase	3	3	27	23.5	0.988516	-0.0166642	1.13449	0.182048	1	1	1	1	0.591739
RS_RS00780	arginase	14	13.5	128	126.5	1.02513	0.0358032	0.999138	-0.00124423	1	1	1	1	0.531518
RS_RS00785	ornithine--oxo-acid transaminase	36.5	38	330.5	342.5	0.949495	-0.0747671	0.952833	-0.0697044	1	1	1	1	0.504947
RS_RS00790	LysR family transcriptional regulator	34	31	317	294.5	1.08418	0.116602	1.06287	0.0879646	1	1	1	1	0.555839
RS_RS00795	aldehyde dehydrogenase family protein	40.5	39	385.5	379	1.02654	0.0377836	1.00436	0.00628236	1	1	1	1	0.695783
RS_RS00800	TetR/AcrR family transcriptional regulator	11	12	99	107	0.906139	-0.142195	0.913603	-0.130361	1	1	1	1	0.56337
RS_RS00805	secretion protein HlyD	29.5	30	283.5	286	0.97204	-0.0409117	0.978798	-0.0309171	1	1	1	1	0.530059
RS_RS00810	ABC transporter ATP-binding protein	34	31.5	303	290.5	1.06697	0.0935187	1.02992	0.042529	1	1	1	1	0.564414
RS_RS00815	ABC transporter permease	37.5	38	351	356.5	0.975509	-0.035773	0.972195	-0.0406817	1	1	1	1	0.56337
RS_RS00820	RND transporter	42.5	46.5	396	421.5	0.903482	-0.146432	0.927692	-0.108283	1	1	1	1	0.547091
RS_RS00825	GtrA family protein	19.5	18	182	175.5	1.07089	0.098813	1.024	0.0342168	1	1	1	1	0.555839
RS_RS00830	FAD-dependent oxidoreductase	46.5	40.5	422.5	374.5	1.13496	0.182645	1.11399	0.155735	1	1	1	1	0.644668
RS_RS00835	oxidoreductase	23	21	196	177.5	1.08266	0.11458	1.09034	0.124784	1	1	1	1	0.486871
RS_RS00840	hypothetical protein	98.5	104	905	975	0.936238	-0.0950521	0.916537	-0.125735	1	1	1	1	0.506133
RS_RS00845	short-chain dehydrogenase	10	8.5	89	74.5	1.16296	0.217801	1.17961	0.238314	1	1	1	1	0.521984
RS_RS00850	FAD-binding oxidoreductase	21	18.5	189.5	168	1.1221	0.1662	1.1138	0.155486	1	1	1	1	0.564414
RS_RS00855	membrane protein	60.5	60.5	577	584.5	0.988516	-0.0166642	0.974759	-0.0368824	1	1	1	1	0.591739
RS_RS00860	2-dehydropantoate 2-reductase	18.5	20	158.5	173.5	0.914377	-0.129139	0.902061	-0.148703	1	1	1	1	0.504947
RS_RS00865	tRNA 2-thiocytidine(32) synthetase TtcA	41.5	40	387	372	1.02559	0.0364472	1.02724	0.0387803	1	1	1	1	0.56337
RS_RS00870	hypothetical protein	35.5	38.5	332	347	0.911489	-0.133704	0.944745	-0.0820031	1	1	1	1	0.477262
RS_RS00875	bifunctional N-acetylglucosamine-1-phosphate uridyltransferase/glucosamine-1-phosphate acetyltransferase	8	7.5	71.5	69	1.05442	0.0764452	1.02321	0.0330962	1	1	1	1	0.538055
RS_RS00880	glutamine--fructose-6-phosphate aminotransferase	19	21.5	172.5	192.5	0.873572	-0.195001	0.884839	-0.176513	1	1	1	1	0.547436
RS_RS00885	universal stress protein	16.5	17	153.5	159	0.959442	-0.0597329	0.953273	-0.0690388	1	1	1	1	0.56337
RS_RS00895	DUF4010 domain-containing protein	39	43.5	376	401.5	0.886255	-0.174205	0.924716	-0.112918	1	1	1	1	0.521482
RS_RS00900	DUF2892 domain-containing protein	6.5	7.5	64	68	0.856714	-0.223115	0.929345	-0.105713	1	1	1	1	0.572957
RS_RS00905	CBS domain-containing protein	3.5	3.5	34	32.5	0.988516	-0.0166642	1.033	0.0468444	1	1	1	1	0.591739
RS_RS00910	universal stress protein	9	10	86.5	98	0.889664	-0.168667	0.871557	-0.198332	1	1	1	1	0.514329
RS_RS00915	universal stress protein	25.5	28.5	231.5	265	0.884461	-0.177129	0.862603	-0.213231	1	1	1	1	0.572957
RS_RS00920	BON domain-containing protein	32.5	33	298	300	0.973538	-0.0386905	0.980846	-0.0279008	1	1	1	1	0.533184
RS_RS00925	hypothetical protein	18	19.5	169.5	183.5	0.912476	-0.132141	0.912094	-0.132745	1	1	1	1	0.521984
RS_RS00935	BON domain-containing protein	18	21	169	186	0.847299	-0.239057	0.89718	-0.15653	1	1	1	1	0.56337
RS_RS00940	Crp/Fnr family transcriptional regulator	20.5	22.5	192.5	216	0.900648	-0.150965	0.880001	-0.184424	1	1	1	1	0.571717
RS_RS00945	PAS domain S-box protein	38	37.5	364	365.5	1.0017	0.00244464	0.983377	-0.0241836	1	1	1	1	0.523601
RS_RS00950	DNA-binding response regulator	34.5	37.5	332	356.5	0.909434	-0.136958	0.919569	-0.120969	1	1	1	1	0.477262
RS_RS00955	hypothetical protein	9	9.5	83	85	0.936489	-0.0946667	0.964196	-0.0526022	1	1	1	1	0.541981
RS_RS00960	alcohol dehydrogenase	38	38.5	358	369	0.975678	-0.0355232	0.957994	-0.0619119	1	1	1	1	0.541981
RS_RS00965	ribonucleoside-diphosphate reductase, adenosylcobalamin-dependent	53	58.5	499.5	541	0.895578	-0.159108	0.911684	-0.133395	1	1	1	1	0.496562
RS_RS00970	hypothetical protein	68.5	73.5	621.5	680.5	0.92127	-0.118304	0.901818	-0.149091	1	1	1	1	0.579428
RS_RS00975	cytochrome c4	18.5	20	179.5	192	0.914377	-0.129139	0.923144	-0.115373	1	1	1	1	0.695783
RS_RS00980	hypothetical protein	31	34.5	291.5	322.5	0.888232	-0.170992	0.892514	-0.164054	1	1	1	1	0.640418
RS_RS00985	cytochrome b	16	21.5	144.5	188	0.73564	-0.442929	0.758955	-0.397914	1	1	1	1	0.511751
RS_RS25240	hypothetical protein	5	6.5	41.5	60.5	0.760397	-0.395176	0.677328	-0.562074	1	1	1	1	0.588799
RS_RS00990	Hsp20/alpha crystallin family protein	13	11.5	119	107.5	1.11745	0.160214	1.09306	0.128374	1	1	1	1	0.523601
RS_RS00995	MBL fold metallo-hydrolase	36.5	36.5	340.5	337	0.988516	-0.0166642	0.997684	-0.00334445	1	1	1	1	0.591739
RS_RS01000	phosphoribosylpyrophosphate synthetase	36.5	35.5	350.5	334.5	1.01636	0.0234133	1.03466	0.0491576	1	1	1	1	0.518432
RS_RS01005	DUF1488 domain-containing protein	11.5	14.5	108	131.5	0.783995	-0.351083	0.810969	-0.302282	1	1	1	1	0.477262
RS_RS01010	thymidine phosphorylase	45.5	46.5	434	444	0.967257	-0.0480284	0.96519	-0.0511153	1	1	1	1	0.526168
RS_RS25250	hypothetical protein	9	12.5	83	111	0.711731	-0.490595	0.738348	-0.437627	1	1	1	1	0.247892
RS_RS01015	LysR family transcriptional regulator	45.5	46	426.5	431	0.977771	-0.0324315	0.97712	-0.0333928	1	1	1	1	0.535026
RS_RS01020	alpha/beta hydrolase	36	41.5	330	369	0.857508	-0.221779	0.883067	-0.179405	1	1	1	1	0.51021
RS_RS01025	MFS transporter	25.5	27	233	254	0.933598	-0.0991263	0.905791	-0.142749	1	1	1	1	0.695783
RS_RS01030	IS5 family transposase	42	41.5	405	395.5	1.00043	0.000613809	1.01115	0.0159936	1	1	1	1	0.538055
RS_RS01035	membrane protein	25	25.5	232.5	238.5	0.969133	-0.0452333	0.962588	-0.0550092	1	1	1	1	0.541981
RS_RS01040	transcriptional regulator	12.5	12	116.5	110	1.0297	0.0422295	1.04578	0.0645758	1	1	1	1	0.549045
RS_RS01045	membrane protein	18	19.5	174	186.5	0.912476	-0.132141	0.921248	-0.118339	1	1	1	1	0.485686
RS_RS01050	aspartate/glutamate racemase family protein	19	19	177.5	175	0.988516	-0.0166642	1.00154	0.00221345	1	1	1	1	0.591739
RS_RS01055	GMP synthase	9	8.5	87.5	80.5	1.04666	0.065798	1.07329	0.102044	1	1	1	1	0.541981
RS_RS01060	LysR family transcriptional regulator	20.5	21	197	200.5	0.96498	-0.0514296	0.970192	-0.0436573	1	1	1	1	0.530059
RS_RS01065	KR domain-containing protein	16	16.5	152.5	157	0.958561	-0.0610583	0.959127	-0.060206	1	1	1	1	0.541981
RS_RS01070	MFS transporter	49.5	45.5	453	419	1.07542	0.104898	1.06755	0.0943102	1	1	1	1	0.383362
RS_RS01075	aldo/keto reductase	19	19	166	169.5	0.988516	-0.0166642	0.96704	-0.0483527	1	1	1	1	0.591739
RS_RS01080	hypothetical protein	29.5	28.5	277.5	281	1.0232	0.0330889	0.97513	-0.036333	1	1	1	1	0.633063
RS_RS01085	acylphosphatase	3.5	3.5	32.5	30.5	0.988516	-0.0166642	1.05218	0.0733798	1	1	1	1	0.591739
RS_RS01090	cupin domain-containing protein	11.5	11	109.5	104.5	1.03345	0.0474662	1.03467	0.0491773	1	1	1	1	0.549045
RS_RS01095	hypothetical protein	30	26.5	280	254	1.11907	0.162306	1.0885	0.122348	1	1	1	1	0.647025
RS_RS01100	sigma 54-dependent transcriptional regulator	52	50.5	489.5	479.5	1.01788	0.0255641	1.00802	0.0115274	1	1	1	1	0.523601
RS_RS01105	hypothetical protein	17	17.5	155	159	0.960272	-0.0584844	0.962588	-0.0550092	1	1	1	1	0.541981
RS_RS01110	RtcB family protein	39.5	42	383	402	0.929676	-0.105201	0.94076	-0.0881018	1	1	1	1	0.539841
RS_RS01115	nucleotidyltransferase domain-containing protein	34	37.5	323.5	360	0.896254	-0.15802	0.887315	-0.172482	1	1	1	1	0.567693
RS_RS01120	RNA 3'-terminal phosphate cyclase	32	31	307	293	1.0204	0.0291395	1.03461	0.0490873	1	1	1	1	0.56337
RS_RS25270	hypothetical protein	14	13.5	128.5	123.5	1.02513	0.0358032	1.02741	0.0390067	1	1	1	1	0.540442
RS_RS01125	PLP-dependent aminotransferase family protein	54.5	55.5	526.5	528	0.970705	-0.0428957	0.984624	-0.0223551	1	1	1	1	0.510037
RS_RS01130	membrane protein	31	28.5	284.5	274.5	1.07523	0.104642	1.0234	0.0333719	1	1	1	1	0.389591
RS_RS01135	LysE family translocator	24	23.5	216.5	218.5	1.00955	0.0137095	0.978391	-0.0315169	1	1	1	1	0.540442
RS_RS01140	hypothetical protein	34	37.5	319	354.5	0.896254	-0.15802	0.888547	-0.17048	1	1	1	1	0.640418
RS_RS01145	EamA/RhaT family transporter	33.5	36	321.5	334.5	0.919869	-0.1205	0.949054	-0.0754381	1	1	1	1	0.505714
RS_RS01150	AraC family transcriptional regulator	25	25.5	232	238	0.969133	-0.0452333	0.962536	-0.0550874	1	1	1	1	0.541981
RS_RS01155	DUF427 domain-containing protein	25.5	25	249	247.5	1.00829	0.011905	0.993414	-0.00953344	1	1	1	1	0.53584
RS_RS01160	hypothetical protein	33.5	33.5	326.5	321.5	0.988516	-0.0166642	1.00279	0.0040136	1	1	1	1	0.591739
RS_RS01165	methylmalonyl-CoA mutase	116.5	119.5	1054.5	1099	0.963699	-0.0533448	0.947447	-0.0778829	1	1	1	1	0.477262
RS_RS01170	DUF1275 domain-containing protein	13	11	114.5	104.5	1.16825	0.224344	1.08192	0.113594	1	1	1	1	0.486871
RS_RS01175	amidohydrolase	75	74	692.5	693.5	1.00187	0.00270114	0.986005	-0.0203325	1	1	1	1	0.549045
RS_RS01180	DoxX family protein	11	11.5	105.5	108	0.945537	-0.0807945	0.964572	-0.052039	1	1	1	1	0.588799
RS_RS01185	DUF1427 domain-containing protein	5.5	6.5	52.5	60.5	0.836436	-0.257672	0.85686	-0.222868	1	1	1	1	0.572957
RS_RS01190	hydrolase	24.5	25.5	236.5	245	0.94975	-0.0743797	0.953172	-0.0691922	1	1	1	1	0.572957
RS_RS01195	LysR family transcriptional regulator	36	36	333.5	337	0.988516	-0.0166642	0.977174	-0.0333125	1	1	1	1	0.591739
RS_RS01200	3-hydroxybutyryl-CoA dehydrogenase	22.5	21	197	189	1.05912	0.0828715	1.02923	0.0415587	1	1	1	1	0.56337
RS_RS01205	type III secretion system effector protein	49.5	50	477.5	480	0.978631	-0.0311638	0.982286	-0.0257843	1	1	1	1	0.533184
RS_RS01210	hypothetical protein	6.5	8.5	57	77.5	0.755924	-0.403687	0.726238	-0.461485	1	1	1	1	0.571717
RS_RS01220	IS21 family transposase ISRso6	35	35	335.5	331.5	0.988516	-0.0166642	0.999344	-0.000946757	1	1	1	1	0.591739
RS_RS01225	cell division protein ZapE	22	24	214.5	221.5	0.906139	-0.142195	0.956224	-0.0645797	1	1	1	1	0.572957
RS_RS25280	calcium binding hemolysin protein	276.5	289	2555	2740.5	0.94576	-0.0804542	0.920592	-0.119366	1	0.545896	1	1	0.473577
RS_RS25285	hypothetical protein	11.5	15	101.5	133.5	0.757862	-0.399993	0.750742	-0.413611	1	1	1	1	0.599608
RS_RS01235	IS256 family transposase ISRso7	37	39	354.5	374	0.937823	-0.092613	0.935946	-0.0955033	1	1	1	1	0.572957
RS_RS01240	PhzF family phenazine biosynthesis protein	19	16.5	173.5	159	1.13829	0.186869	1.07748	0.107658	1	1	1	1	0.564414
RS_RS01245	DUF1254 domain-containing protein	40	37	379.5	358	1.06867	0.0958105	1.04673	0.0658896	1	1	1	1	0
RS_RS01250	nitronate monooxygenase	26	26.5	236	241	0.969864	-0.0441449	0.966943	-0.0484969	1	1	1	1	0.541981
RS_RS01255	alpha/beta hydrolase	28	26	267.5	248.5	1.06456	0.090251	1.06293	0.0880424	1	1	1	1	0.62549
RS_RS01260	hypothetical protein	85	85	793	793	0.988516	-0.0166642	0.987429	-0.0182507	1	1	1	1	0.591739
RS_RS01265	MBL fold metallo-hydrolase	26	24	240	225	1.07089	0.098813	1.05326	0.0748588	1	1	1	1	0.523601
RS_RS01270	DUF1289 domain-containing protein	1	1	10	10	1	0	0.987429	-0.0182507	1	1	1	1	NaN
RS_RS01275	YbaK/EbsC family protein	7	8	60.5	70.5	0.864951	-0.209309	0.847368	-0.238939	1	1	1	1	0.588799
RS_RS01280	hydroxymethylglutaryl-CoA lyase	25.5	25.5	240.5	237	0.988516	-0.0166642	1.00201	0.00289918	1	1	1	1	0.591739
RS_RS01285	glyoxylate/hydroxypyruvate reductase A	17.5	21.5	164	203	0.804606	-0.313646	0.797726	-0.326035	1	1	1	1	0.368078
RS_RS01290	type II toxin-antitoxin system RelE/ParE family toxin	25	25	238	239.5	0.988516	-0.0166642	0.981245	-0.0273147	1	1	1	1	0.591739
RS_RS01295	type II toxin-antitoxin system Phd/YefM family antitoxin	14	13.5	134	134.5	1.02513	0.0358032	0.983759	-0.0236238	1	1	1	1	0.523601
RS_RS01300	acetyl/propionyl/methylcrotonyl-CoA carboxylase subunit alpha	65.5	70	624.5	639.5	0.924968	-0.112524	0.964268	-0.0524934	1	1	1	1	0.502992
RS_RS01305	biotin synthase	43.5	42.5	414.5	410.5	1.01177	0.0168884	0.997051	-0.00426077	1	1	1	1	0.536913
RS_RS01310	enoyl-CoA hydratase	26	26	246.5	248	0.988516	-0.0166642	0.981457	-0.0270031	1	1	1	1	0.591739
RS_RS01315	dienelactone hydrolase family protein	34.5	37.5	323.5	343.5	0.909434	-0.136958	0.929937	-0.104795	1	1	1	1	0.477262
RS_RS01320	methylcrotonoyl-CoA carboxylase	52	52.5	499	508.5	0.979101	-0.03047	0.968982	-0.0454586	1	1	1	1	0.541981
RS_RS01325	hypothetical protein	11	11	104	105	0.988516	-0.0166642	0.978025	-0.0320565	1	1	1	1	0.591739
RS_RS01330	HAD family phosphatase	16	15.5	141	139	1.0204	0.0291395	1.00164	0.00235963	1	1	1	1	0.541981
RS_RS01335	rhodanese-like domain-containing protein	13.5	14.5	133	134.5	0.920342	-0.119758	0.976417	-0.0344306	1	1	1	1	0.572957
RS_RS01340	2-hydroxychromene-2-carboxylate isomerase	26	26.5	253	257.5	0.969864	-0.0441449	0.970173	-0.0436857	1	1	1	1	0.541981
RS_RS01345	butyryl-CoA dehydrogenase	34.5	33.5	310.5	313.5	1.01802	0.0257711	0.97798	-0.0321228	1	1	1	1	0.537816
RS_RS01350	short chain dehydrogenase	24.5	23.5	228.5	218	1.03058	0.0434568	1.03499	0.0496154	1	1	1	1	0.536913
RS_RS01355	acetyl-CoA C-acyltransferase	33	34	299	314.5	0.959442	-0.0597329	0.938764	-0.0911652	1	1	1	1	0.530288
RS_RS01360	carbonate dehydratase	16.5	15.5	158.5	151.5	1.05229	0.0735336	1.03305	0.0469144	1	1	1	1	0.633063
RS_RS01365	bifunctional isocitrate dehydrogenase kinase/phosphatase	101.5	106	960	1004	0.94655	-0.0792487	0.944155	-0.0829036	1	1	1	1	0.582134
RS_RS01370	isovaleryl-CoA dehydrogenase	53	53.5	501.5	508	0.979277	-0.0302107	0.974795	-0.0368294	1	1	1	1	0.537222
RS_RS01375	MerR family DNA-binding transcriptional regulator	16.5	18	160.5	176	0.906139	-0.142195	0.900468	-0.151253	1	1	1	1	0.504947
RS_RS01380	Zn-dependent hydrolase	40.5	41.5	394	406	0.964696	-0.0518536	0.958244	-0.0615348	1	1	1	1	0.572957
RS_RS01385	antibiotic biosynthesis monooxygenase	27	27.5	248	260	0.970543	-0.0431364	0.941856	-0.0864222	1	1	1	1	0.541981
RS_RS01390	hypothetical protein	32.5	31.5	311.5	301	1.0199	0.0284237	1.02187	0.031218	1	1	1	1	0.633063
RS_RS01395	short-chain dehydrogenase	27	28	256.5	271.5	0.953212	-0.0691316	0.932875	-0.100244	1	1	1	1	0.588799
RS_RS01400	thiol:disulfide interchange protein DsbA/DsbL	36	38	350.5	362.5	0.936489	-0.0946667	0.954742	-0.0668172	1	1	1	1	0.572957
RS_RS01405	SPOR domain-containing protein	27.5	26	258	250	1.04555	0.0642558	1.01903	0.0271923	1	1	1	1	0.555839
RS_RS01410	arginine--tRNA ligase	20	16	173	142.5	1.23564	0.305264	1.19877	0.261559	1	1	1	1	0
RS_RS01415	DUF1840 domain-containing protein	5	4.5	49	45	1.09835	0.135339	1.0752	0.104606	1	1	1	1	0.523601
RS_RS01420	sensor histidine kinase	36.5	35.5	338.5	343.5	1.01636	0.0234133	0.973056	-0.0394049	1	1	1	1	0.53148
RS_RS01425	entericidin, EcnA/B family	3.5	3	29.5	26.5	1.15327	0.205728	1.09921	0.136472	1	1	1	1	0.549045
RS_RS01430	response regulator	13	14.5	130	138	0.886255	-0.174205	0.930187	-0.104407	1	1	1	1	0.485686
RS_RS01435	DNA-binding response regulator	21	21	206.5	210	0.988516	-0.0166642	0.970972	-0.0424982	1	1	1	1	NaN
RS_RS01440	hypothetical protein	6.5	5.5	60.5	51.5	1.16825	0.224344	1.15999	0.214112	1	1	1	1	0.633063
RS_RS01445	methionine synthase	79.5	82	777	781.5	0.958378	-0.0613332	0.981744	-0.0265819	1	1	1	1	0.512646
RS_RS01450	5-methyltetrahydrofolate--homocysteine methyltransferase	38	39	366.5	365.5	0.963169	-0.0541389	0.990131	-0.0143089	1	1	1	1	0
RS_RS01455	rhodanese-like domain-containing protein	4	5	40	45	0.790813	-0.338592	0.877715	-0.188176	1	1	1	1	0
RS_RS01460	DUF3567 domain-containing protein	10.5	11	104.5	106	0.943583	-0.0837784	0.973456	-0.038812	1	1	1	1	0.56337
RS_RS01465	3-oxoadipate enol-lactonase	20.5	21.5	191	202.5	0.942538	-0.0853769	0.931353	-0.1026	1	1	1	1	0.572957
RS_RS01470	DUF3108 domain-containing protein	24.5	24	229.5	227.5	1.00911	0.0130832	0.99611	-0.00562304	1	1	1	1	0.549045
RS_RS01475	IclR family transcriptional regulator	28.5	26.5	264	257	1.06312	0.0883054	1.01432	0.0205189	1	1	1	1	0.544931
RS_RS01480	FAA hydrolase family protein	30	29.5	289.5	277.5	1.00527	0.00758336	1.03013	0.0428249	1	1	1	1	0.541981
RS_RS01485	IclR family transcriptional regulator	14.5	12	127	115	1.19446	0.256354	1.09047	0.124944	1	1	1	1	0.627877
RS_RS01490	hypothetical protein	3.5	3	30	28.5	1.15327	0.205728	1.0394	0.0557499	1	1	1	1	0.56337
RS_RS01495	enoyl-CoA hydratase	21	20.5	197.5	198.5	1.01263	0.0181012	0.982455	-0.025537	1	1	1	1	0.541981
RS_RS01500	hypothetical protein	22	21.5	205	196.5	1.0115	0.0165027	1.03014	0.0428439	1	1	1	1	0.523601
RS_RS01505	patatin	32	34	304	306	0.930368	-0.104127	0.980976	-0.027711	1	1	1	1	0.631895
RS_RS01510	glutathione peroxidase	43	43	422.5	416	0.988516	-0.0166642	1.00286	0.00411716	1	1	1	1	0.591739
RS_RS01515	ferritin	7.5	4	58.5	32	1.85347	0.890226	1.80514	0.852114	1	0.893496	1	1	0.546918
RS_RS01520	D-glycero-beta-D-manno-heptose 1-phosphate adenylyltransferase	6	7	58.5	62.5	0.847299	-0.239057	0.924234	-0.11367	1	1	1	1	0.588799
RS_RS01525	SPOR domain-containing protein	11	8.5	96	76.5	1.27926	0.355305	1.23913	0.309324	1	1	1	1	0.564414
RS_RS01530	type III pantothenate kinase	13	11	120.5	101	1.16825	0.224344	1.17807	0.236427	1	1	1	1	0.633063
RS_RS01535	biotin--[acetyl-CoA-carboxylase] ligase	12	13.5	105	117.5	0.878681	-0.186589	0.882384	-0.180522	1	1	1	1	0.561951
RS_RS01540	ABC transporter permease	31	29.5	293.5	282	1.03878	0.0548891	1.0277	0.0394147	1	1	1	1	0.558291
RS_RS01545	ABC transporter ATP-binding protein	16.5	18	153.5	161	0.906139	-0.142195	0.941431	-0.0870727	1	1	1	1	0.504947
RS_RS01550	MCE family protein	30.5	31.5	283.5	290.5	0.957134	-0.0632068	0.963636	-0.0534401	1	1	1	1	0.531211
RS_RS01555	hypothetical protein	26.5	26	253.5	254.5	1.00753	0.0108166	0.983549	-0.0239306	1	1	1	1	0.533492
RS_RS01560	teicoplanin resistance protein VanZ	39	37	364.5	347.5	1.04195	0.0592847	1.03574	0.0506552	1	1	1	1	0
RS_RS01565	hypothetical protein	6	6.5	58	62	0.912476	-0.132141	0.923724	-0.114466	1	1	1	1	0.588799
RS_RS01570	phospholipase C, phosphocholine-specific	102.5	104.5	965.5	1000.5	0.969597	-0.0445432	0.952887	-0.0696237	1	1	1	1	0.520874
RS_RS01575	hypothetical protein	25.5	25	244	246.5	1.00829	0.011905	0.977415	-0.0329572	1	1	1	1	0.549045
RS_RS01580	type III secretion system YopJ family effector RipAE	45.5	45	435.5	422.5	0.999499	-0.000722638	1.01781	0.0254707	1	1	1	1	0.56337
RS_RS01585	lipoyl synthase	11	11.5	102.5	96	0.945537	-0.0807945	1.05429	0.0762669	1	1	1	1	0.588799
RS_RS01590	octanoyltransferase	6.5	6.5	56	54.5	0.988516	-0.0166642	1.01461	0.0209199	1	1	1	1	0.591739
RS_RS01595	DUF2917 domain-containing protein	9	9.5	81.5	82	0.936489	-0.0946667	0.981408	-0.0270745	1	1	1	1	0.588799
RS_RS01600	transcriptional regulator GcvA	32	30.5	304.5	294	1.03713	0.0525985	1.02269	0.0323754	1	1	1	1	0.523601
RS_RS01605	hypothetical protein	4	2.5	38	24.5	1.58163	0.661408	1.53152	0.614967	1	1	1	1	0.574728
RS_RS01610	D-alanyl-D-alanine carboxypeptidase	37.5	39	339	366	0.950496	-0.0732477	0.914586	-0.128809	1	1	1	1	0.517751
RS_RS01615	alpha/beta hydrolase	15	12.5	128.5	110.5	1.18622	0.24637	1.14828	0.199471	1	1	1	1	0.564414
RS_RS01620	ferredoxin	10.5	11	102.5	106	0.943583	-0.0837784	0.954825	-0.066691	1	1	1	1	0.533184
RS_RS01625	C4-dicarboxylate transporter 1	39.5	39	372.5	369.5	1.00119	0.00171435	0.995446	-0.00658459	1	1	1	1	0.533492
RS_RS01630	sensor histidine kinase	71	70.5	657	654	0.995526	-0.00646841	0.991959	-0.0116479	1	1	1	1	0.548729
RS_RS01635	sigma-54-dependent Fis family transcriptional regulator	33	32	312.5	299	1.01941	0.0277299	1.03201	0.0454601	1	1	1	1	0.522822
RS_RS01640	membrane protein	21	8.5	168.5	64	2.44222	1.28819	2.59972	1.37835	1	7.05345e-08	1	1.3161e-07	0.47087
RS_RS01645	O-acetyl-ADP-ribose deacetylase	15.5	16.5	147.5	156	0.928606	-0.106862	0.933627	-0.0990817	1	1	1	1	0.572957
RS_RS01650	hypothetical protein	14.5	15	132	138.5	0.955565	-0.0655738	0.941088	-0.0875987	1	1	1	1	0.56337
RS_RS01655	hypothetical protein	23	23	218	216.5	0.988516	-0.0166642	0.994271	-0.00828954	1	1	1	1	0.591739
RS_RS01660	polyphenol oxidase	71.5	72.5	692.5	702	0.974881	-0.0367019	0.974067	-0.0379076	1	1	1	1	0.52432
RS_RS01665	ATP-dependent protease	23	21	207.5	197	1.08266	0.11458	1.04006	0.0566651	1	1	1	1	0.56337
RS_RS01670	hypothetical protein	8	9.5	75	78	0.832434	-0.264592	0.949451	-0.0748342	1	1	1	1	0.534482
RS_RS01675	hypothetical protein	5	5.5	47	51	0.898651	-0.154168	0.909984	-0.136087	1	1	1	1	0.588799
RS_RS01680	hypothetical protein	52.5	57	495	541.5	0.910475	-0.135309	0.902636	-0.147783	1	1	1	1	0.499086
RS_RS01685	nitrogen regulatory protein P-II 1	8	9.5	78	93	0.832434	-0.264592	0.828167	-0.272007	1	1	1	1	0.485686
RS_RS01690	ammonium transporter	47	46.5	450.5	449	0.999145	-0.00123414	0.990728	-0.013439	1	1	1	1	0.539152
RS_RS01695	glutamate--cysteine ligase	51	55.5	490	543.5	0.908366	-0.138655	0.890231	-0.167749	1	1	1	1	0.433367
RS_RS01700	glutathione synthetase	28.5	28.5	265.5	266.5	0.988516	-0.0166642	0.983724	-0.0236743	1	1	1	1	0.591739
RS_RS01705	PTS fructose transporter subunit IIA	17.5	16.5	166	158	1.04843	0.0682247	1.03743	0.053008	1	1	1	1	0.633063
RS_RS01710	HPr family phosphocarrier protein	6	6.5	53	58	0.912476	-0.132141	0.902306	-0.148311	1	1	1	1	0.541981
RS_RS01715	phosphoenolpyruvate--protein phosphotransferase	41.5	40	386.5	375	1.02559	0.0364472	1.01771	0.0253272	1	1	1	1	0.555839
RS_RS01720	(2Fe-2S)-binding protein	5.5	7	54	63.5	0.776691	-0.364587	0.839704	-0.252048	1	1	1	1	0.504947
RS_RS01725	bacterioferritin	23.5	23.5	229.5	229.5	0.988516	-0.0166642	0.987429	-0.0182507	1	1	1	1	0.591739
RS_RS01730	molybdopterin-synthase adenylyltransferase MoeB	8	8	75.5	73	0.988516	-0.0166642	1.02125	0.0303295	1	1	1	1	0.591739
RS_RS01735	S41 family peptidase	26	28	229.5	243	0.917907	-0.123579	0.932572	-0.100713	1	1	1	1	0.529418
RS_RS01740	2,3-bisphosphoglycerate-dependent phosphoglycerate mutase	17	18	168	172.5	0.933598	-0.0991263	0.96167	-0.0563858	1	1	1	1	0.514329
RS_RS01745	rhodanese-like domain-containing protein	14.5	14.5	142.5	144	0.988516	-0.0166642	0.977144	-0.0333575	1	1	1	1	0.591739
RS_RS01750	glutaredoxin 3	10.5	10.5	100	103.5	0.988516	-0.0166642	0.954038	-0.0678814	1	1	1	1	0.591739
RS_RS01755	protein-export protein SecB	20	23	183	218.5	0.859579	-0.218298	0.827	-0.27404	1	1	1	1	0.504947
RS_RS01760	glycerol-3-phosphate dehydrogenase (NAD(P)(+))	12.5	13.5	116	120.5	0.915292	-0.127695	0.950554	-0.073159	1	1	1	1	0.510037
RS_RS01765	tRNA (uridine(34)/cytosine(34)/5-carboxymethylaminomethyluridine(34)-2'-O)-methyltransferase TrmL	10	10.5	95.5	100	0.941444	-0.0870535	0.942995	-0.084678	1	1	1	1	0.541981
RS_RS01770	amidophosphoribosyltransferase	14.5	14	136.5	135	1.02382	0.0339619	0.998401	-0.00230911	1	1	1	1	0.56337
RS_RS01775	SAM-dependent methyltransferase	16.5	20	140	164.5	0.815525	-0.294198	0.840365	-0.250911	1	1	1	1	0.540542
RS_RS01780	DUF2244 domain-containing protein	21.5	21	207.5	209	1.01205	0.0172831	0.980342	-0.0286423	1	1	1	1	0.53584
RS_RS01785	cytochrome c oxidase subunit II	44	48.5	427.5	460.5	0.896798	-0.157145	0.916669	-0.125527	1	1	1	1	0.168404
RS_RS01790	cytochrome c oxidase subunit I	66	66.5	628.5	632.5	0.981083	-0.0275525	0.981185	-0.0274034	1	1	1	1	0.541981
RS_RS01795	cytochrome c oxidase assembly protein	16	16	151	153.5	0.988516	-0.0166642	0.971347	-0.0419408	1	1	1	1	NaN
RS_RS01800	DUF2970 domain-containing protein	1	1	10	10	1	0	0.987429	-0.0182507	1	1	1	1	NaN
RS_RS01805	cytochrome c oxidase subunit 3	28	28.5	271	277.5	0.971173	-0.0421993	0.9643	-0.0524456	1	1	1	1	0.588799
RS_RS01810	twin transmembrane helix small protein	2.5	2.5	22.5	23.5	0.988516	-0.0166642	0.945411	-0.0809864	1	1	1	1	0.591739
RS_RS01815	SURF1 family protein	31	33	296	310	0.928606	-0.106862	0.942836	-0.0849217	1	1	1	1	0.588799
RS_RS01820	cytochrome c oxidase subunit I	25	24.5	244.5	238	1.00869	0.0124822	1.0144	0.0206222	1	1	1	1	0.541981
RS_RS01825	heme A synthase	34	33	324.5	314.5	1.01847	0.0264045	1.01883	0.0269078	1	1	1	1	0.523601
RS_RS01830	protoheme IX farnesyltransferase	51	50	472	470	1.00829	0.011905	0.991631	-0.0121246	1	1	1	1	0.56337
RS_RS01835	SCO family protein	33	31.5	309	299	1.03559	0.05045	1.02045	0.0292107	1	1	1	1	0.597022
RS_RS01840	RNA polymerase sigma factor RpoH	5	5.5	44	45	0.898651	-0.154168	0.965486	-0.0506721	1	1	1	1	0.541981
RS_RS01845	GGDEF domain-containing protein	110	108	1034.5	1026	1.00682	0.00980803	0.99561	-0.00634774	1	1	1	1	0.486871
RS_RS01850	OsmC family peroxiredoxin	12.5	13	118.5	120.5	0.950496	-0.0732477	0.97104	-0.0423967	1	1	1	1	0.533492
RS_RS01855	pirin family protein	36	36.5	345	342	0.974974	-0.0365637	0.996091	-0.00565062	1	1	1	1	0.541981
RS_RS01860	DNA-binding protein YbiB	26.5	24	244.5	231	1.09149	0.126294	1.04514	0.063691	1	1	1	1	0.493201
RS_RS01865	ABC transporter ATP-binding protein	18	20.5	160	184	0.867965	-0.204291	0.858634	-0.219885	1	1	1	1	0.409656
RS_RS01870	nitrate ABC transporter, permease protein	14.5	18	140.5	173.5	0.796304	-0.328608	0.799619	-0.322616	1	1	1	1	0.623031
RS_RS01875	nitrate ABC transporter substrate-binding protein	43.5	42.5	404	406.5	1.01177	0.0168884	0.981357	-0.0271507	1	1	1	1	0.518432
RS_RS25295	hypothetical protein	1.5	1	14	8.5	1.48277	0.568298	1.62635	0.701641	1	1	1	1	0.56337
RS_RS01885	response regulator	15.5	15.5	142	143.5	0.988516	-0.0166642	0.977108	-0.0334105	1	1	1	1	0.591739
RS_RS01890	FAA hydrolase family protein	24.5	25	227.5	233.5	0.968745	-0.0458105	0.962056	-0.0558067	1	1	1	1	0.533492
RS_RS01895	maleylacetoacetate isomerase	22.5	26.5	214.5	242.5	0.839306	-0.252732	0.873417	-0.195258	1	1	1	1	0.368078
RS_RS01900	amino acid transporter	23.5	21.5	224.5	201.5	1.08047	0.11166	1.10014	0.137685	1	1	1	1	0.63641
RS_RS01905	signal recognition particle-docking protein FtsY	18.5	15.5	163	143.5	1.17984	0.238593	1.12161	0.165571	1	1	1	1	0.494216
RS_RS01910	insulinase family protein	62.5	62.5	584.5	584	0.988516	-0.0166642	0.988275	-0.017016	1	1	1	1	0.591739
RS_RS01915	insulinase family protein	50.5	50	489.5	483.5	0.998401	-0.00230889	0.999683	-0.000457683	1	1	1	1	0.56337
RS_RS01920	16S rRNA (guanine(966)-N(2))-methyltransferase RsmD	15	16	143	150	0.926733	-0.109774	0.941349	-0.087198	1	1	1	1	0.56337
RS_RS01925	phosphopantetheine adenylyltransferase	1	1	8.5	6	1	0	1.39886	0.48425	1	1	1	1	NaN
RS_RS01930	4Fe-4S dicluster domain-containing protein	3.5	5	33	48.5	0.691961	-0.531237	0.671859	-0.573769	1	1	1	1	0.695783
RS_RS01935	DUF4124 domain-containing protein	27.5	27.5	264	261	0.988516	-0.0166642	0.998779	-0.00176253	1	1	1	1	0.591739
RS_RS01940	peptidyl-tRNA hydrolase	6	8	56.5	66	0.741387	-0.431702	0.845299	-0.242466	1	1	1	1	0.498376
RS_RS01945	50S ribosomal protein L25	4.5	4.5	45	43	0.988516	-0.0166642	1.03336	0.0473377	1	1	1	1	0.591739
RS_RS01950	ribose-phosphate pyrophosphokinase	12	13.5	105	117	0.878681	-0.186589	0.886154	-0.17437	1	1	1	1	0.521984
RS_RS01955	tRNA-Gln	0	0	0	0	1	0	1	0	1	1	1	1	NaN
RS_RS01960	4-diphosphocytidyl-2C-methyl-D-erythritol kinase	7.5	7.5	73	72	0.988516	-0.0166642	1.00114	0.0016489	1	1	1	1	0.591739
RS_RS01965	outer membrane lipoprotein LolB	4	5.5	39.5	46	0.718921	-0.476096	0.847901	-0.238032	1	1	1	1	0.592061
RS_RS01970	hypothetical protein	46.5	46	425.5	411.5	0.99926	-0.00106733	1.02102	0.030016	1	1	1	1	0.542037
RS_RS01975	formamidopyrimidine-DNA glycosylase	37.5	39	351.5	367.5	0.950496	-0.0732477	0.944439	-0.0824702	1	1	1	1	0.695783
RS_RS01980	GTPase	30.5	30.5	285	284.5	0.988516	-0.0166642	0.989165	-0.0157174	1	1	1	1	0.591739
RS_RS01985	A/G-specific adenine glycosylase	42	43	398.5	404.5	0.965527	-0.0506115	0.972783	-0.0398106	1	1	1	1	0.588799
RS_RS01990	ATP-dependent protease	14	14.5	135.5	135.5	0.954429	-0.0672903	0.987429	-0.0182507	1	1	1	1	0.538055
RS_RS01995	RNase adaptor protein RapZ	39	40	374	388	0.963803	-0.0531901	0.9518	-0.071269	1	1	1	1	0.541981
RS_RS02000	hypothetical protein	13	13.5	127	127.5	0.951904	-0.071112	0.983557	-0.0239194	1	1	1	1	0.588799
RS_RS02005	HPr kinase/phosphorylase	8	6.5	64.5	58.5	1.21663	0.282896	1.0887	0.122612	1	1	1	1	0.523601
RS_RS02010	PTS IIA-like nitrogen-regulatory protein PtsN	3	4	24	31.5	0.741387	-0.431702	0.752327	-0.410568	1	1	1	1	0.514329
RS_RS02015	ribosomal subunit interface protein	17.5	16.5	171	163.5	1.04843	0.0682247	1.03272	0.046455	1	1	1	1	0.633063
RS_RS02020	RNA polymerase sigma-54 factor	54.5	59.5	521	580	0.905447	-0.143298	0.886984	-0.17302	1	1	1	1	0.501464
RS_RS02025	LPS export ABC transporter ATP-binding protein	7	6	62.5	60	1.15327	0.205728	1.02857	0.040643	1	1	1	1	0.56337
RS_RS02030	lipopolysaccharide transport periplasmic protein LptA	7	5	65	48.5	1.38392	0.468763	1.32336	0.404204	1	1	1	1	0.62549
RS_RS02035	LPS export ABC transporter periplasmic protein LptC	5	4.5	45.5	40.5	1.09835	0.135339	1.10933	0.149694	1	1	1	1	0.541981
RS_RS02040	3-deoxy-D-manno-octulosonate 8-phosphate phosphatase	25	24.5	224	221.5	1.00869	0.0124822	0.998574	-0.00205862	1	1	1	1	0.538055
RS_RS02045	KpsF/GutQ family sugar-phosphate isomerase	12	10	107	91	1.18622	0.24637	1.16104	0.215422	1	1	1	1	0
RS_RS25300	hypothetical protein	3	3	26	26	0.988516	-0.0166642	0.987429	-0.0182507	1	1	1	1	NaN
RS_RS02050	potassium transporter	56.5	56	528	532	0.997342	-0.00384014	0.980005	-0.029139	1	1	1	1	0.548496
RS_RS02055	aryl-sulfate sulfotransferase	14.5	13.5	136.5	131	1.06174	0.0864293	1.02889	0.0410835	1	1	1	1	0.633063
RS_RS02060	protease	21	22	204.5	208	0.943583	-0.0837784	0.970814	-0.0427333	1	1	1	1	0.588799
RS_RS02065	adenine phosphoribosyltransferase	24	23.5	214	210	1.00955	0.0137095	1.00624	0.00897082	1	1	1	1	0.548729
RS_RS02070	LysE family translocator	12	12.5	111	114.5	0.948975	-0.0755579	0.957246	-0.0630386	1	1	1	1	0.588799
RS_RS02075	membrane protein	17.5	19.5	163.5	175	0.887129	-0.172783	0.922541	-0.116315	1	1	1	1	0.545083
RS_RS02080	excinuclease ABC subunit UvrA	108	107.5	1017	1015	0.993113	-0.00996953	0.989375	-0.0154107	1	1	1	1	0.551947
RS_RS02085	MFS transporter	32	29	296	275	1.09078	0.125355	1.06283	0.0879149	1	1	1	1	0.574728
RS_RS02090	single-stranded DNA-binding protein	3	2	25	17.5	1.48277	0.568298	1.41061	0.496323	1	1	1	1	0.56337
RS_RS25305	transposase	10.5	10.5	98	97.5	0.988516	-0.0166642	0.992493	-0.0108711	1	1	1	1	0.591739
RS_RS02100	hypothetical protein	2	2	20	20	0.988516	-0.0166642	0.987429	-0.0182507	1	1	1	1	NaN
RS_RS02105	hypothetical protein	22	20.5	213.5	198	1.06085	0.0852154	1.06473	0.090485	1	1	1	1	0.574728
RS_RS02110	3-oxoacyl-ACP synthase	18	19.5	167.5	178	0.912476	-0.132141	0.929182	-0.105967	1	1	1	1	0.588799
RS_RS02115	beta-ketoacyl-[acyl-carrier-protein] synthase II	30.5	28	277	262.5	1.07678	0.106718	1.04197	0.0593179	1	1	1	1	0.494057
RS_RS02120	polysaccharide deacetylase family protein	16.5	16	151	150.5	1.01941	0.0277299	0.99071	-0.0134656	1	1	1	1	0.533492
RS_RS02125	membrane protein	68	71.5	635.5	637	0.940127	-0.0890727	0.985104	-0.0216519	1	1	1	1	0.562178
RS_RS02130	outer membrane lipoprotein carrier protein LolA	13	11.5	122.5	111.5	1.11745	0.160214	1.08484	0.117487	1	1	1	1	0.574728
RS_RS02135	acyl-CoA synthetase	40	37.5	364.5	353.5	1.05442	0.0764452	1.01816	0.0259579	1	1	1	1	0.564414
RS_RS02140	beta-hydroxyacyl-ACP dehydratase	50	48.5	456	449	1.01909	0.0272792	1.00282	0.00406773	1	1	1	1	0.574728
RS_RS02145	membrane protein	20.5	18.5	189	171	1.09538	0.131434	1.09137	0.126139	1	1	1	1	0.513127
RS_RS02150	acyl carrier protein	16.5	17.5	162.5	172.5	0.932029	-0.101553	0.930187	-0.104407	1	1	1	1	0.510037
RS_RS02155	3-oxoacyl-ACP reductase FabG	23	19.5	211	183	1.16594	0.221496	1.13851	0.187149	1	1	1	1	0.647025
RS_RS02160	glycosyltransferase family 2 protein	16.5	15.5	160.5	146	1.05229	0.0735336	1.0855	0.118354	1	1	1	1	0.515339
RS_RS02165	membrane protein	5.5	6.5	47	57.5	0.836436	-0.257672	0.807116	-0.309152	1	1	1	1	0.572957
RS_RS02170	hypothetical protein	6	5	56	49.5	1.18622	0.24637	1.11709	0.159748	1	1	1	1	0.56337
RS_RS02175	alpha/beta hydrolase	20	23	187.5	217	0.859579	-0.218298	0.853194	-0.229055	1	1	1	1	0.569482
RS_RS02180	hypothetical protein	26.5	27.5	255	261	0.95257	-0.0701034	0.96473	-0.0518032	1	1	1	1	0.530397
RS_RS02185	gluconate kinase	9	9	86.5	85	0.988516	-0.0166642	1.00485	0.00698664	1	1	1	1	NaN
RS_RS02190	AMP-binding protein	47	42.5	426	393.5	1.09318	0.128534	1.06898	0.0962391	1	1	1	1	0.523601
RS_RS02195	hypothetical protein	32	31	292	283	1.0204	0.0291395	1.01883	0.0269157	1	1	1	1	0.541981
RS_RS02200	hypothetical protein	7	5.5	63.5	52.5	1.25811	0.331259	1.19432	0.256189	1	1	1	1	0.574728
RS_RS02205	peptidase C39	18	18.5	162.5	172	0.961799	-0.0561925	0.932891	-0.100219	1	1	1	1	0.540442
RS_RS02210	hypothetical protein	8.5	9	78.5	83	0.933598	-0.0991263	0.933894	-0.0986693	1	1	1	1	0.533184
RS_RS02215	acetate kinase	40.5	40.5	374.5	375.5	0.988516	-0.0166642	0.9848	-0.0220978	1	1	1	1	0.591739
RS_RS02220	NADPH-dependent 7-cyano-7-deazaguanine reductase QueF	33	33	308.5	312	0.988516	-0.0166642	0.976352	-0.0345262	1	1	1	1	0.591739
RS_RS02225	threonine ammonia-lyase, biosynthetic	33	29.5	301	263.5	1.1058	0.145087	1.12796	0.17371	1	1	1	1	0.542001
RS_RS02230	potassium channel protein	24	24	225	231.5	0.988516	-0.0166642	0.959704	-0.0593378	1	1	1	1	0.591739
RS_RS02235	hypothetical protein	9	9	81.5	84	0.988516	-0.0166642	0.958042	-0.0618399	1	1	1	1	0.591739
RS_RS02240	membrane protein	34.5	35	338	338.5	0.974394	-0.0374227	0.985971	-0.0203832	1	1	1	1	0.533184
RS_RS02245	DedA family protein	19.5	21.5	182	197.5	0.896561	-0.157527	0.909935	-0.136165	1	1	1	1	0.624327
RS_RS02250	FAD-linked oxidase	121	119.5	1143.5	1135	1.00092	0.00133225	0.994824	-0.00748658	1	1	1	1	0.521984
RS_RS02255	HIT family protein	9	7	77.5	64.5	1.27095	0.345906	1.18645	0.246646	1	1	1	1	0.62549
RS_RS02260	ABC transporter ATP-binding protein/permease	95.5	94.5	926	912	0.998976	-0.00147778	1.00259	0.00372772	1	1	1	1	0.515339
RS_RS02265	DUF971 domain-containing protein	21	19.5	204	186.5	1.06456	0.090251	1.08008	0.111143	1	1	1	1	0.558291
RS_RS02270	ubiquinone/menaquinone biosynthesis C-methyltransferase UbiE	7.5	4	70	39	1.85347	0.890226	1.77231	0.82563	1	0.685195	1	1	0.360321
RS_RS02275	membrane protein	35.5	34	336.5	322.5	1.03213	0.0456201	1.03029	0.0430567	1	1	1	1	0.555839
RS_RS02280	SCP2 domain-containing protein	12	12	115	109	0.988516	-0.0166642	1.04178	0.0590551	1	1	1	1	0.591739
RS_RS02285	ubiquinone biosynthesis protein UbiB	12	12	102	105	0.988516	-0.0166642	0.959217	-0.0600708	1	1	1	1	0.591739
RS_RS02290	methyltransferase domain-containing protein	13.5	14	126	128	0.953212	-0.0691316	0.972001	-0.0409707	1	1	1	1	0.533492
RS_RS02295	sodium:solute symporter	53.5	54	517	521	0.979363	-0.0300847	0.979848	-0.0293697	1	1	1	1	0.533184
RS_RS02300	FmdB family transcriptional regulator	5	5	48	50	0.988516	-0.0166642	0.947932	-0.0771443	1	1	1	1	NaN
RS_RS02305	DUF502 domain-containing protein	9	8.5	80.5	74	1.04666	0.065798	1.07416	0.103213	1	1	1	1	0.523601
RS_RS02310	aspartate--tRNA ligase	15.5	14.5	134	127.5	1.05669	0.0795511	1.03777	0.0534851	1	1	1	1	0.515339
RS_RS02315	hypothetical protein	18	20	171.5	185.5	0.889664	-0.168667	0.912906	-0.131461	1	1	1	1	0.572957
RS_RS02320	dihydroneopterin triphosphate diphosphatase	15	15.5	134	145	0.956628	-0.0639699	0.912521	-0.132071	1	1	1	1	0.541981
RS_RS02325	EEP domain-containing protein	21.5	20	210	197	1.06265	0.0876725	1.05259	0.073943	1	1	1	1	0.56337
RS_RS02330	cardiolipin synthase ClsB	42	43	377.5	398	0.965527	-0.0506115	0.936569	-0.0945424	1	1	1	1	0.523662
RS_RS02335	acyl CoA:acetate/3-ketoacid CoA transferase	44.5	46.5	400.5	426	0.945999	-0.0800896	0.928323	-0.107302	1	1	1	1	0.526471
RS_RS02340	TetR/AcrR family transcriptional regulator	17.5	19.5	168.5	184.5	0.887129	-0.172783	0.901799	-0.149123	1	1	1	1	0.571717
RS_RS02345	acyl-CoA dehydrogenase	72	74	680.5	694	0.961799	-0.0561925	0.968221	-0.0465912	1	1	1	1	0.498376
RS_RS02350	3-hydroxyacyl-CoA dehydrogenase	76	75	714	717.5	1.0017	0.00244464	0.982613	-0.0253054	1	1	1	1	0.518464
RS_RS02355	acetyl-CoA C-acyltransferase	26	25	240.5	233	1.02806	0.0399193	1.01921	0.0274563	1	1	1	1	0.523601
RS_RS02360	enoyl-CoA hydratase	15.5	13.5	144	129	1.13496	0.182645	1.10225	0.140447	1	1	1	1	0.500069
RS_RS02365	acyl-CoA thioesterase	15	14.5	148	143	1.0226	0.0322454	1.02195	0.0313314	1	1	1	1	0.523601
RS_RS02370	ABC transporter ATP-binding protein/permease	65.5	61	606.5	573	1.06144	0.0860215	1.04516	0.0637219	1	1	1	1	0.555839
RS_RS02375	LysR family transcriptional regulator	38.5	40	371.5	376	0.951446	-0.0718057	0.975612	-0.0356211	1	1	1	1	0.50563
RS_RS02380	Glu/Leu/Phe/Val dehydrogenase	31	32.5	301.5	309.5	0.942892	-0.0848357	0.961906	-0.0560321	1	1	1	1	0.588799
RS_RS02385	amino acid ABC transporter substrate-binding protein	30	31.5	299.5	295.5	0.941444	-0.0870535	1.0008	0.00114722	1	1	1	1	0.561951
RS_RS02390	amino acid ABC transporter permease	35	33.5	335.5	324.5	1.03278	0.0465296	1.0209	0.0298436	1	1	1	1	0.523601
RS_RS02395	glutamate/aspartate transporter permease GltK	32	33.5	309	319	0.944254	-0.0827534	0.956475	-0.0642002	1	1	1	1	0.592061
RS_RS02400	amino acid ABC transporter ATP-binding protein	12.5	12	114.5	115.5	1.0297	0.0422295	0.97888	-0.0307959	1	1	1	1	0.549045
RS_RS02405	class II glutamine amidotransferase	27	29.5	267	288	0.904743	-0.14442	0.915429	-0.12748	1	1	1	1	0.547436
RS_RS02415	glycerate kinase	30	30.5	277	275.5	0.972311	-0.0405109	0.992805	-0.010417	1	1	1	1	0.542655
RS_RS02420	dihydroorotase	20.5	19.5	184.5	172.5	1.03921	0.0554856	1.05612	0.0787738	1	1	1	1	0.536913
RS_RS02425	DUF3025 domain-containing protein	24.5	25	234.5	243	0.968745	-0.0458105	0.95289	-0.069619	1	1	1	1	0.56337
RS_RS25195	Pseudo gene	2	1.5	19	14.5	1.31802	0.398373	1.29387	0.371696	1	1	1	1	0.523601
RS_RS02430	OsmC family protein	10	9.5	97	89	1.04054	0.0573364	1.07619	0.105929	1	1	1	1	0.523601
RS_RS02435	50S ribosomal protein L13	1.5	1.5	10	12.5	0.988516	-0.0166642	0.789943	-0.340179	1	1	1	1	0.591739
RS_RS02440	30S ribosomal protein S9	7	7.5	64	70	0.922615	-0.1162	0.902792	-0.147534	1	1	1	1	0.541981
RS_RS02445	hypothetical protein	18	19	176	182	0.936489	-0.0946667	0.954877	-0.0666137	1	1	1	1	0.514329
RS_RS02450	membrane protein	9.5	10	90	95	0.93909	-0.0906648	0.935459	-0.0962532	1	1	1	1	0.56337
RS_RS02455	iron-sulfur cluster insertion protein ErpA	2	0.5	13	2.5	3.95406	1.98334	5.13463	2.36026	1	1	1	1	0.574728
RS_RS02460	anhydro-N-acetylmuramic acid kinase	39.5	41.5	379	383	0.940876	-0.0879229	0.977117	-0.0333972	1	1	1	1	0.571717
RS_RS02465	tyrosine--tRNA ligase	13	11	117	104.5	1.16825	0.224344	1.10554	0.144755	1	1	1	1	0.486871
RS_RS02470	D-aminoacyl-tRNA deacylase	13.5	13	128.5	129	1.02654	0.0377836	0.983602	-0.0238534	1	1	1	1	0.56337
RS_RS02475	hypothetical protein	1	1	10	10	1	0	0.987429	-0.0182507	1	1	1	1	NaN
RS_RS02480	histidine phosphatase family protein	13.5	14	130.5	132.5	0.953212	-0.0691316	0.972525	-0.0401932	1	1	1	1	0.56337
RS_RS02485	Holliday junction branch migration DNA helicase RuvB	11.5	15.5	105	128.5	0.733415	-0.447299	0.806849	-0.30963	1	1	1	1	0.368078
RS_RS02490	Holliday junction branch migration protein RuvA	8	9.5	74	89	0.832434	-0.264592	0.821009	-0.284531	1	1	1	1	0.588799
RS_RS02495	glycerophosphoryl diester phosphodiesterase	38.5	36	355.5	336	1.05716	0.0801974	1.04474	0.0631377	1	1	1	1	0.494057
RS_RS02500	crossover junction endodeoxyribonuclease RuvC	13	13.5	119	119.5	0.951904	-0.071112	0.983298	-0.0242997	1	1	1	1	0.588799
RS_RS02505	bifunctional phosphoribosylaminoimidazolecarboxamide formyltransferase/inosine monophosphate cyclohydrolase	20.5	20.5	198	191.5	0.988516	-0.0166642	1.02095	0.0299054	1	1	1	1	0.591739
RS_RS02510	Fis family transcriptional regulator	14	13	134.5	125	1.06456	0.090251	1.06247	0.0874274	1	1	1	1	0
RS_RS02515	tRNA dihydrouridine synthase DusB	32	29.5	295.5	272.5	1.07229	0.100693	1.07077	0.0986512	1	1	1	1	0.638168
RS_RS02520	transcriptional regulator	11	12	95	109.5	0.906139	-0.142195	0.856674	-0.223182	1	1	1	1	0.588799
RS_RS25310	type II toxin-antitoxin system HigB family toxin	11	10.5	96.5	98	1.03559	0.05045	0.972316	-0.0405035	1	1	1	1	0.523601
RS_RS02525	FAD-dependent oxidoreductase	43.5	40.5	403	371.5	1.06174	0.0864293	1.07115	0.099167	1	1	1	1	0.496201
RS_RS02530	2-octaprenyl-6-methoxyphenyl hydroxylase	21	23.5	188.5	205.5	0.883354	-0.178936	0.905744	-0.142825	1	1	1	1	0.547436
RS_RS02535	Xaa-Pro aminopeptidase	31.5	30	255	253.5	1.03794	0.0537251	0.993272	-0.00973915	1	1	1	1	0.555839
RS_RS02540	bifunctional diguanylate cyclase/phosphodiesterase	52.5	52.5	473.5	485.5	0.988516	-0.0166642	0.963023	-0.0543575	1	1	1	1	0.591739
RS_RS02545	nucleotidyltransferase family protein	36.5	31	338.5	285.5	1.1639	0.218964	1.17073	0.227414	1	1	1	1	0.5989
RS_RS02550	AzlD domain-containing protein	11.5	12	111	113.5	0.947328	-0.0780647	0.96568	-0.0503833	1	1	1	1	0.56337
RS_RS02555	branched-chain amino acid ABC transporter permease	20	20	190.5	191	0.988516	-0.0166642	0.984844	-0.0220323	1	1	1	1	NaN
RS_RS02560	aminoglycoside phosphotransferase	52.5	53.5	504.5	506	0.970039	-0.0438857	0.984502	-0.0225338	1	1	1	1	0.530397
RS_RS02565	LPS-assembly protein LptD	27	23.5	256.5	212.5	1.13574	0.183634	1.19189	0.253245	1	1	1	1	0.58306
RS_RS02570	chaperone SurA	23	25	183.5	224	0.909434	-0.136958	0.808899	-0.305969	1	1	1	1	0.529418
RS_RS02575	4-hydroxythreonine-4-phosphate dehydrogenase	22.5	23	210	212	0.967026	-0.048373	0.978114	-0.0319256	1	1	1	1	0.533184
RS_RS02580	ribosomal RNA small subunit methyltransferase A	13.5	12.5	110	111	1.0676	0.0943671	0.978534	-0.0313068	1	1	1	1	0.526839
RS_RS02585	EamA/RhaT family transporter	28	24.5	258	230	1.12973	0.175981	1.10764	0.147487	1	1	1	1	0.647025
RS_RS02590	lactoylglutathione lyase	21.5	23	206	222	0.924047	-0.113961	0.916263	-0.126166	1	1	1	1	0.517751
RS_RS02595	M48 family peptidase	18	16	171.5	156.5	1.11208	0.153261	1.08207	0.113795	1	1	1	1	0
RS_RS02600	1-acyl-sn-glycerol-3-phosphate acyltransferase	17.5	14	165	129.5	1.23564	0.305264	1.25811	0.331263	1	1	1	1	0.360321
RS_RS02605	D-glycero-beta-D-manno-heptose-1,7-bisphosphate 7-phosphatase	11	10	93.5	85	1.08737	0.120839	1.08617	0.119253	1	1	1	1	0.514329
RS_RS02610	glycine--tRNA ligase subunit beta	37	32.5	329	294.5	1.12539	0.170421	1.1031	0.141569	1	1	1	1	0.574728
RS_RS02615	hypothetical protein	15.5	13.5	141	133.5	1.13496	0.182645	1.0429	0.0606048	1	1	1	1	0.544931
RS_RS02620	glycine--tRNA ligase subunit alpha	17.5	15.5	162	145	1.11607	0.158423	1.1032	0.14169	1	1	1	1	0.544931
RS_RS02625	apolipoprotein N-acyltransferase	17	13.5	156.5	120	1.2448	0.315911	1.28777	0.364878	1	1	1	1	0.647025
RS_RS02630	HlyC/CorC family transporter	22	23	194	186	0.945537	-0.0807945	1.0299	0.0425034	1	1	1	1	0.533184
RS_RS02635	rRNA maturation RNase YbeY	20.5	19.5	195.5	182	1.03921	0.0554856	1.06067	0.0849795	1	1	1	1	0.633063
RS_RS02640	PhoH family protein	28	28	259.5	270	0.988516	-0.0166642	0.949029	-0.0754755	1	1	1	1	0.591739
RS_RS02645	tRNA (N6-isopentenyl adenosine(37)-C2)-methylthiotransferase MiaB	44	41	409	392	1.06085	0.0852154	1.03025	0.0429965	1	1	1	1	0.523601
RS_RS02650	hypothetical protein	11.5	12	113.5	116	0.947328	-0.0780647	0.966148	-0.0496832	1	1	1	1	0.533184
RS_RS02655	NAD(P)/FAD-dependent oxidoreductase	27.5	26.5	250.5	246	1.02582	0.0367751	1.00549	0.00790163	1	1	1	1	0.526839
RS_RS02665	DUF1571 domain-containing protein	20	19	175	178.5	1.04054	0.0573364	0.968068	-0.0468198	1	1	1	1	0.514329
RS_RS02680	3-oxoacyl-ACP reductase	29	26.5	254.5	234	1.08177	0.113396	1.07393	0.102906	1	1	1	1	0.638168
RS_RS02685	acyl-CoA dehydrogenase	78	78	710	712	0.988516	-0.0166642	0.984656	-0.0223089	1	1	1	1	0.591739
RS_RS02690	TetR/AcrR family transcriptional regulator	26.5	25.5	249.5	243	1.02728	0.0388309	1.01384	0.0198328	1	1	1	1	0.633063
RS_RS02695	RNA helicase	38.5	39	351.5	359.5	0.975842	-0.0352799	0.965456	-0.0507177	1	1	1	1	0.543455
RS_RS02700	serine/threonine protein kinase	51	48.5	468	449.5	1.03947	0.0558483	1.02807	0.0399368	1	1	1	1	0.523601
RS_RS02705	pirin family protein	24	22.5	227.5	216	1.05442	0.0764452	1.04	0.0565846	1	1	1	1	0.574728
RS_RS02710	LysR family transcriptional regulator	30.5	28	288.5	264.5	1.07678	0.106718	1.07703	0.107053	1	1	1	1	0.516705
RS_RS02715	DNA-binding response regulator	27	27	259.5	258.5	0.988516	-0.0166642	0.991249	-0.0126804	1	1	1	1	NaN
RS_RS02720	hypothetical protein	12	12	109.5	107	0.988516	-0.0166642	1.0105	0.0150694	1	1	1	1	NaN
RS_RS02725	FAD-dependent monooxygenase	28	28	252.5	254	0.988516	-0.0166642	0.981598	-0.0267958	1	1	1	1	0.591739
RS_RS02730	hypothetical protein	0.5	1	2.5	6.5	0.494258	-1.01666	0.37978	-1.39676	1	1	1	1	0.56337
RS_RS02735	tRNA-Met	0	0	0	0	1	0	1	0	1	1	1	1	NaN
RS_RS02740	MFS transporter	73	75.5	700.5	724	0.955783	-0.0652444	0.955379	-0.0658553	1	1	1	1	0.565477
RS_RS02745	DUF4212 domain-containing protein	13.5	12.5	128	120	1.0676	0.0943671	1.05326	0.0748588	1	1	1	1	0.633063
RS_RS02750	sensor histidine kinase	38	37.5	352	349.5	1.0017	0.00244464	0.994492	-0.00796768	1	1	1	1	0.541981
RS_RS02755	DNA-binding response regulator	23.5	22.5	208	206	1.03245	0.0460716	0.997016	-0.00431146	1	1	1	1	0.526839
RS_RS02760	DNA recombination/repair protein RecA	24	23	221	218.5	1.03149	0.0447364	0.998727	-0.00183756	1	1	1	1	0.523601
RS_RS02765	regulatory protein RecX	7.5	7.5	74.5	67.5	0.988516	-0.0166642	1.08983	0.124102	1	1	1	1	0.591739
RS_RS02770	DUF2889 domain-containing protein	24	24.5	224	227	0.968342	-0.0464115	0.97438	-0.0374442	1	1	1	1	0.540442
RS_RS02775	succinyl-CoA ligase subunit beta	27.5	29.5	261	277	0.921498	-0.117948	0.930394	-0.104087	1	1	1	1	0.624327
RS_RS02780	succinate--CoA ligase subunit alpha	22.5	21	211.5	197	1.05912	0.0828715	1.06011	0.0842114	1	1	1	1	0.503916
RS_RS02785	hypothetical protein	13.5	11.5	118.5	108	1.16043	0.214661	1.08343	0.115605	1	1	1	1	0.544931
RS_RS02790	pilin	40.5	41.5	396.5	408.5	0.964696	-0.0518536	0.958423	-0.0612659	1	1	1	1	0.530397
RS_RS02795	pilin	46	46.5	447	458.5	0.977887	-0.032261	0.962663	-0.0548976	1	1	1	1	0.541981
RS_RS02800	polymerase	81.5	78.5	783	749.5	1.02629	0.0374432	1.03156	0.0448332	1	1	1	1	0.625435
RS_RS02805	cyclic pyranopterin monophosphate synthase MoaC	4.5	4	43	40	1.11208	0.153261	1.06149	0.086086	1	1	1	1	0.56337
RS_RS02810	peptidase M48	56.5	56.5	526.5	531.5	0.988516	-0.0166642	0.97814	-0.0318868	1	1	1	1	0.591739
RS_RS02815	DUF2946 domain-containing protein	11.5	12.5	102	114.5	0.909434	-0.136958	0.879631	-0.185029	1	1	1	1	0.572957
RS_RS02820	alpha/beta hydrolase	36	39.5	340.5	349	0.900926	-0.15052	0.96338	-0.0538229	1	1	1	1	0.558004
RS_RS02825	hypothetical protein	13.5	13	128.5	120.5	1.02654	0.0377836	1.05298	0.0744846	1	1	1	1	0.53584
RS_RS02830	lipopolysaccharide heptosyltransferase II	18	19.5	172.5	184.5	0.912476	-0.132141	0.923206	-0.115275	1	1	1	1	0.485686
RS_RS02835	zinc-finger domain-containing protein	7.5	8.5	72	79	0.87222	-0.197236	0.899936	-0.152106	1	1	1	1	0.572957
RS_RS02840	branched-chain amino acid transaminase	34.5	37	335.5	354	0.921724	-0.117593	0.935826	-0.0956872	1	1	1	1	0.631801
RS_RS02845	branched-chain amino acid ABC transporter permease	21	20	201	190	1.03794	0.0537251	1.0446	0.0629454	1	1	1	1	0.514329
RS_RS02850	AzlD domain-containing protein	15	14	143	137.5	1.05912	0.0828715	1.02693	0.0383329	1	1	1	1	0.523601
RS_RS02855	EamA family transporter RarD	36	37.5	348.5	366	0.948975	-0.0755579	0.940216	-0.0889356	1	1	1	1	0.485686
RS_RS02860	phosphoglycerate kinase	12	11	109.5	101	1.07838	0.108867	1.07053	0.0983249	1	1	1	1	0.549045
RS_RS02865	pyruvate kinase	24	23	212	206	1.03149	0.0447364	1.01619	0.0231693	1	1	1	1	0.535434
RS_RS02870	fructose-bisphosphate aldolase class II	11	10.5	102	94	1.03559	0.05045	1.07147	0.0995858	1	1	1	1	0.540442
RS_RS02875	phosphoribosylaminoimidazolesuccinocarboxamide synthase	8.5	6.5	71.5	57	1.29267	0.370359	1.23862	0.308731	1	1	1	1	0.500069
RS_RS02880	5-(carboxyamino)imidazole ribonucleotide mutase	4.5	5	45	48	0.889664	-0.168667	0.925715	-0.11136	1	1	1	1	0.56337
RS_RS02885	5-(carboxyamino)imidazole ribonucleotide synthase	19	16.5	168.5	152.5	1.13829	0.186869	1.09103	0.125689	1	1	1	1	0.389591
RS_RS02890	threonylcarbamoyl-AMP synthase	12	10.5	105.5	95.5	1.12973	0.175981	1.09083	0.12542	1	1	1	1	0.523601
RS_RS02895	IS3 family transposase	29.5	29.5	276	282.5	0.988516	-0.0166642	0.96471	-0.0518333	1	1	1	1	0.591739
RS_RS02905	lipase	31.5	30	294	281.5	1.03794	0.0537251	1.03128	0.0444306	1	1	1	1	0.503916
RS_RS02910	phosphoglycolate phosphatase	26	25	243	229.5	1.02806	0.0399193	1.04551	0.0642115	1	1	1	1	0.549045
RS_RS02920	molybdopterin-guanine dinucleotide biosynthesis protein B	23.5	24	224.5	230	0.967922	-0.0470378	0.963817	-0.0531691	1	1	1	1	0.530059
RS_RS02925	D-alanyl-D-alanine carboxypeptidase/D-alanyl-D-alanine-endopeptidase	39	40.5	361	375.5	0.951904	-0.071112	0.9493	-0.0750647	1	1	1	1	0.588799
RS_RS02930	MFS transporter	41	42	392.5	392	0.96498	-0.0514296	0.988689	-0.0164117	1	1	1	1	0.527344
RS_RS02935	hypothetical protein	21.5	21	205.5	203	1.01205	0.0172831	0.99959	-0.000591986	1	1	1	1	0.549045
RS_RS02940	hypothetical protein	32	32.5	306	304	0.973308	-0.039032	0.993926	-0.00879032	1	1	1	1	0.588799
RS_RS02945	PAS domain S-box protein	62.5	67.5	577	609	0.915292	-0.127695	0.935545	-0.0961216	1	1	1	1	0.616834
RS_RS02950	amidase	35	34.5	319.5	309	1.00284	0.00409438	1.02098	0.0299584	1	1	1	1	0.523601
RS_RS02955	MarR family transcriptional regulator	13	16.5	126	149	0.778831	-0.360619	0.835007	-0.260139	1	1	1	1	0.567693
RS_RS02960	hypothetical protein	11.5	9.5	98.5	94	1.19662	0.25897	1.0347	0.0492123	1	1	1	1	0.544931
RS_RS02965	HD-GYP domain-containing protein	40	42	372	397	0.941444	-0.0870535	0.925249	-0.112087	1	1	1	1	0.631895
RS_RS02970	hypothetical protein	26	25	242	242.5	1.02806	0.0399193	0.985393	-0.0212284	1	1	1	1	0.514329
RS_RS02975	hypothetical protein	8	6	72	53	1.31802	0.398373	1.34141	0.423754	1	1	1	1	0.62549
RS_RS02980	TonB-dependent receptor	100.5	101	931	953	0.983622	-0.023824	0.964634	-0.0519457	1	1	1	1	0.535026
RS_RS02985	hypothetical protein	5.5	6	51.5	54.5	0.906139	-0.142195	0.933075	-0.0999345	1	1	1	1	0.56337
RS_RS02990	hypothetical protein	7	7.5	65.5	70	0.922615	-0.1162	0.923952	-0.114111	1	1	1	1	0.541981
RS_RS02995	PLP-dependent aminotransferase family protein	50.5	50	477	476.5	0.998401	-0.00230889	0.988465	-0.0167376	1	1	1	1	0.53584
RS_RS03000	hypothetical protein	18	18	168.5	156.5	0.988516	-0.0166642	1.06314	0.0883353	1	1	1	1	NaN
RS_RS03005	MCE family protein	42.5	42.5	399	407	0.988516	-0.0166642	0.96802	-0.0468907	1	1	1	1	0.591739
RS_RS03010	paraquat-inducible protein A	19	18	175.5	170.5	1.04343	0.0613383	1.01639	0.0234486	1	1	1	1	0.56337
RS_RS03015	paraquat-inducible protein A	22	20	205	191.5	1.08737	0.120839	1.05704	0.0800289	1	1	1	1	0.62549
RS_RS03020	hypothetical protein	2.5	1.5	17.5	13.5	1.64753	0.720301	1.28	0.356145	1	1	1	1	0.633063
RS_RS03025	S-formylglutathione hydrolase	31.5	30.5	299.5	292	1.02093	0.0298784	1.01279	0.018337	1	1	1	1	0.536913
RS_RS03030	S-(hydroxymethyl)glutathione dehydrogenase/class III alcohol dehydrogenase	32	33.5	305	313.5	0.944254	-0.0827534	0.960657	-0.0579069	1	1	1	1	0.588799
RS_RS03035	methyl-accepting chemotaxis protein	39	40.5	361.5	384	0.951904	-0.071112	0.929572	-0.105361	1	1	1	1	0.485686
RS_RS03040	glutathione S-transferase family protein	31	29.5	292	294	1.03878	0.0548891	0.980712	-0.0280984	1	1	1	1	0.574728
RS_RS03050	hypothetical protein	26.5	25	245.5	238	1.04783	0.0674001	1.01855	0.0265108	1	1	1	1	0.519205
RS_RS03055	hypothetical protein	54	54	523.5	518	0.988516	-0.0166642	0.997914	-0.00301321	1	1	1	1	NaN
RS_RS03060	FMN-binding protein	20	19.5	184	181	1.01386	0.0198617	1.0038	0.00546542	1	1	1	1	0.540442
RS_RS03065	FAD:protein FMN transferase	17.5	14.5	159	139	1.19304	0.254638	1.12951	0.175691	1	1	1	1	0.625435
RS_RS03070	hypothetical protein	19.5	20.5	178.5	174	0.940295	-0.088814	1.01297	0.0185861	1	1	1	1	0.510037
RS_RS03075	hypothetical protein	19	19.5	181.5	188.5	0.963169	-0.0541389	0.950761	-0.0728456	1	1	1	1	0.588799
RS_RS03080	EamA/RhaT family transporter	20.5	21.5	191	198	0.942538	-0.0853769	0.95252	-0.0701784	1	1	1	1	0.530397
RS_RS03085	LysR family transcriptional regulator	25	26.5	237	245	0.932562	-0.100728	0.955187	-0.0661453	1	1	1	1	0.485686
RS_RS03090	hypothetical protein	14.5	14.5	135.5	140.5	0.988516	-0.0166642	0.952289	-0.0705279	1	1	1	1	0.591739
RS_RS03095	hypothetical protein	8	7.5	72	66	1.05442	0.0764452	1.0772	0.10728	1	1	1	1	0.541981
RS_RS03100	recombination-associated protein RdgC	23	21.5	209.5	205.5	1.05748	0.080633	1.00665	0.0095612	1	1	1	1	0.558291
RS_RS03105	cytochrome b/b6 domain-containing protein	21.5	25.5	204	232.5	0.833454	-0.262825	0.86639	-0.206912	1	1	1	1	0.581975
RS_RS03110	hypothetical protein	31	35	296	323.5	0.875542	-0.191751	0.90349	-0.146419	1	1	1	1	0.624327
RS_RS03115	pentapeptide MXKDX repeat protein	3	3.5	30	34	0.847299	-0.239057	0.871261	-0.198823	1	1	1	1	0.588799
RS_RS03120	ATP-dependent RNA helicase DbpA	37.5	38	346	363.5	0.975509	-0.035773	0.939891	-0.089434	1	1	1	1	0.533184
RS_RS03125	hypothetical protein	9	9	76	84	0.988516	-0.0166642	0.893388	-0.162641	1	1	1	1	0.591739
RS_RS26555	hypothetical protein	12	11.5	113.5	105.5	1.03149	0.0447364	1.06231	0.0871986	1	1	1	1	0.541981
RS_RS03135	IMP dehydrogenase	33.5	35.5	318	336	0.932825	-0.100322	0.934531	-0.0976851	1	1	1	1	0.624327
RS_RS03140	AraC family transcriptional regulator	40	42.5	365	398	0.930368	-0.104127	0.905557	-0.143123	1	1	1	1	0.512003
RS_RS03145	(2Fe-2S)-binding protein	13.5	11.5	125.5	110	1.16043	0.214661	1.12657	0.171933	1	1	1	1	0.500069
RS_RS03150	xanthine dehydrogenase family protein molybdopterin-binding subunit	54.5	54	502	500.5	0.997669	-0.00336736	0.990389	-0.0139334	1	1	1	1	0.549045
RS_RS03155	lipoprotein	27	29	231	264.5	0.920342	-0.119758	0.862367	-0.213626	1	1	1	1	0.631895
RS_RS03160	cytochrome c	7	7	61	65	0.988516	-0.0166642	0.926664	-0.109881	1	1	1	1	0.591739
RS_RS03165	hypothetical protein	16	19	144.5	172	0.832434	-0.264592	0.829555	-0.26959	1	1	1	1	0.485686
RS_RS03170	hypothetical protein	18	19.5	168	169	0.912476	-0.132141	0.981587	-0.0268127	1	1	1	1	0.588799
RS_RS03175	NAD(P)-dependent alcohol dehydrogenase	34	38	308.5	328	0.884461	-0.177129	0.928725	-0.106676	1	1	1	1	0.490392
RS_RS03180	flavodoxin family protein	11.5	14	101	128.5	0.811995	-0.300457	0.776112	-0.365664	1	1	1	1	0.505714
RS_RS03185	LysR family transcriptional regulator	41	42	375.5	389	0.96498	-0.0514296	0.953161	-0.0692079	1	1	1	1	0.514329
RS_RS03190	DNA-binding response regulator	4.5	3.5	39.5	35	1.27095	0.345906	1.11438	0.156247	1	1	1	1	0.536913
RS_RS03195	TetR family transcriptional regulator	18	20	172.5	192	0.889664	-0.168667	0.887144	-0.172761	1	1	1	1	0.498376
RS_RS03200	hypothetical protein	11.5	13.5	102.5	120.5	0.842069	-0.24799	0.839929	-0.25166	1	1	1	1	0.500069
RS_RS03205	IS630 family transposase ISRso5	55.5	54	528.5	515	1.01597	0.0228642	1.01331	0.0190804	1	1	1	1	0.519205
RS_RS03215	Hsp70 family protein	46.5	45.5	433.5	433	1.01024	0.0147	0.98857	-0.0165857	1	1	1	1	0.536913
RS_RS03225	molecular chaperone GroES	1	1	10	10	1	0	0.987429	-0.0182507	1	1	1	1	NaN
RS_RS03230	molecular chaperone GroEL	14.5	14.5	136	136	0.988516	-0.0166642	0.987429	-0.0182507	1	1	1	1	0.591739
RS_RS03235	DUF898 domain-containing protein	46.5	46	445	439.5	0.99926	-0.00106733	0.999786	-0.000308482	1	1	1	1	0.53584
RS_RS03240	peptidase M48	22.5	21	210	201.5	1.05912	0.0828715	1.02908	0.0413588	1	1	1	1	0.695783
RS_RS03245	hypothetical protein	17	17	153.5	155	0.988516	-0.0166642	0.977874	-0.0322802	1	1	1	1	NaN
RS_RS03250	hypothetical protein	9	9	76	81	0.988516	-0.0166642	0.926477	-0.110173	1	1	1	1	0.591739
RS_RS03255	MFS transporter	24.5	22	228	212	1.10085	0.138614	1.06195	0.0867189	1	1	1	1	0.494057
RS_RS03260	membrane protein	31	26.5	275	240.5	1.15638	0.209612	1.12908	0.175144	1	1	1	1	0.615065
RS_RS03265	pilus assembly protein	11.5	13	106.5	123	0.874456	-0.193542	0.854969	-0.226056	1	1	1	1	0.504947
RS_RS03270	type II secretion system F family protein	13	11.5	119	106.5	1.11745	0.160214	1.10332	0.141857	1	1	1	1	0.574728
RS_RS03275	pilus assembly protein TadB	24.5	24	224	220.5	1.00911	0.0130832	1.0031	0.00446942	1	1	1	1	0.56337
RS_RS03280	CpaF family protein	30	27.5	266	244.5	1.07838	0.108867	1.07426	0.103341	1	1	1	1	0.510482
RS_RS03285	pilus assembly protein	18	19.5	176	184	0.912476	-0.132141	0.944498	-0.082381	1	1	1	1	0.588799
RS_RS03290	hypothetical protein	5	6	39.5	54	0.823763	-0.279699	0.722286	-0.469357	1	1	1	1	0.514329
RS_RS03295	secretin	35	34	327.5	310	1.01759	0.025156	1.04317	0.060976	1	1	1	1	0.56337
RS_RS03300	Flp pilus assembly protein CpaB	13	13.5	113	122.5	0.951904	-0.071112	0.910853	-0.13471	1	1	1	1	0.538055
RS_RS03305	type 4 prepilin peptidase 1	11.5	10	106	96	1.13679	0.18497	1.09029	0.124707	1	1	1	1	0.695783
RS_RS03310	Flp family type IVb pilin	5	4.5	48	43	1.09835	0.135339	1.10225	0.140447	1	1	1	1	0.523601
RS_RS03315	pili assembly chaperone	3	3	30	30	0.988516	-0.0166642	0.987429	-0.0182507	1	1	1	1	NaN
RS_RS03320	Flp family type IVb pilin	3.5	3.5	33	33.5	0.988516	-0.0166642	0.972692	-0.0399457	1	1	1	1	0.591739
RS_RS03325	Flp family type IVb pilin	5.5	5	49.5	50	1.08737	0.120839	0.977555	-0.0327502	1	1	1	1	0.56337
RS_RS03330	TPM domain-containing protein	9	8.5	85	74.5	1.04666	0.065798	1.1266	0.171972	1	1	1	1	0.539152
RS_RS03335	membrane protein	20.5	16.5	185.5	155.5	1.22816	0.296494	1.17793	0.236254	1	1	1	1	0.383362
RS_RS03340	LemA family protein	29	29	279	272.5	0.988516	-0.0166642	1.01098	0.0157582	1	1	1	1	0.591739
RS_RS25335	hypothetical protein	0	0	0	0	1	0	1	0	1	1	1	1	NaN
RS_RS03345	4-hydroxy-tetrahydrodipicolinate synthase	21.5	21.5	209.5	206	0.988516	-0.0166642	1.00421	0.00605525	1	1	1	1	0.591739
RS_RS03350	glutamate-1-semialdehyde 2,1-aminomutase	18	19.5	167.5	173	0.912476	-0.132141	0.956037	-0.0648616	1	1	1	1	0.485686
RS_RS03355	rubredoxin	1.5	1	12.5	10	1.48277	0.568298	1.23429	0.303677	1	1	1	1	0.56337
RS_RS03360	response regulator	12	11.5	116.5	110	1.03149	0.0447364	1.04578	0.0645758	1	1	1	1	0.523601
RS_RS03365	response regulator	7.5	7.5	73.5	67.5	0.988516	-0.0166642	1.0752	0.104606	1	1	1	1	0.591739
RS_RS03370	chemotaxis protein CheW	15.5	16	153.5	157	0.957625	-0.0624679	0.965417	-0.0507766	1	1	1	1	0.56337
RS_RS03375	chemotaxis protein	48.5	50.5	444.5	470.5	0.949367	-0.0749628	0.932864	-0.100262	1	1	1	1	0.571717
RS_RS03380	hybrid sensor histidine kinase/response regulator	185.5	181	1719	1697	1.01309	0.0187653	1.00023	0.000332327	1	1	1	1	0.582645
RS_RS03385	hypothetical protein	6.5	8.5	59	75	0.755924	-0.403687	0.776778	-0.364426	1	1	1	1	0.571717
RS_RS03390	16S rRNA pseudouridine(516) synthase	30	31	292	309	0.956628	-0.0639699	0.933105	-0.0998891	1	1	1	1	0.514329
RS_RS03395	YqgE/AlgH family protein	5	4	42	39.5	1.23564	0.305264	1.04992	0.070286	1	1	1	1	0.56337
RS_RS03400	Holliday junction resolvase RuvX	4	3.5	31	30	1.12973	0.175981	1.02034	0.0290551	1	1	1	1	0.523601
RS_RS03405	bifunctional pyrimidine operon transcriptional regulator/uracil phosphoribosyltransferase	19.5	19	177	176	1.01453	0.0208105	0.99304	-0.0100767	1	1	1	1	0.533492
RS_RS03410	aspartate carbamoyltransferase	9.5	9.5	93	83.5	0.988516	-0.0166642	1.09977	0.137204	1	1	1	1	0.591739
RS_RS03415	dihydroorotase	19	18.5	166.5	164.5	1.01523	0.02181	0.999435	-0.00081606	1	1	1	1	0.541981
RS_RS03420	1-acyl-sn-glycerol-3-phosphate acyltransferase	15	15.5	145	150.5	0.956628	-0.0639699	0.951344	-0.0719612	1	1	1	1	0.588799
RS_RS03425	bis(5'-nucleosyl)-tetraphosphatase (symmetrical)	17.5	14	157.5	128	1.23564	0.305264	1.215	0.280957	1	1	1	1	0.360321
RS_RS03430	dTDP-glucose 4,6-dehydratase	7.5	7.5	71	63.5	0.988516	-0.0166642	1.10405	0.142812	1	1	1	1	0.591739
RS_RS03435	dTDP-4-dehydrorhamnose reductase	11.5	11.5	99.5	97	0.988516	-0.0166642	1.01288	0.0184611	1	1	1	1	0.591739
RS_RS03440	glucose-1-phosphate thymidylyltransferase	27.5	25.5	247.5	233.5	1.06605	0.0922702	1.04663	0.0657553	1	1	1	1	0.544931
RS_RS03445	dTDP-4-dehydrorhamnose 3,5-epimerase	3	3	23	26	0.988516	-0.0166642	0.873495	-0.195128	1	1	1	1	0.591739
RS_RS03450	LPS O-SIDE chain biosynthesis protein	17.5	15.5	161	142.5	1.11607	0.158423	1.11562	0.157848	1	1	1	1	0.544931
RS_RS03455	glycosyltransferase family 2 protein	37	33	344.5	297	1.10834	0.148395	1.14535	0.19579	1	1	1	1	0.638748
RS_RS03460	glycosyltransferase family 2 protein	26.5	24	219	206	1.09149	0.126294	1.04974	0.0700359	1	1	1	1	0.627877
RS_RS03465	glycosyl transferase	37.5	35	335.5	314.5	1.05912	0.0828715	1.05336	0.0750021	1	1	1	1	0.627877
RS_RS03470	chain-length determining protein	11.5	14.5	108.5	123.5	0.783995	-0.351083	0.867499	-0.205067	1	1	1	1	0.521331
RS_RS03475	phosphomannomutase/phosphoglucomutase	17.5	17	163	154	1.01759	0.025156	1.04514	0.063691	1	1	1	1	0.56337
RS_RS03480	lipopolysaccharide heptosyltransferase I	10	11.5	94.5	105	0.859579	-0.218298	0.888686	-0.170254	1	1	1	1	0.561951
RS_RS03485	3-deoxy-D-manno-octulosonic acid transferase	16	13	134.5	118	1.21663	0.282896	1.1255	0.170569	1	1	1	1	0.555839
RS_RS03490	META domain-containing protein	9	9	77.5	85.5	0.988516	-0.0166642	0.895038	-0.159979	1	1	1	1	0.591739
RS_RS03495	channel protein TolC	54.5	51	511	488	1.05636	0.0790948	1.03397	0.0481915	1	1	1	1	0.621729
RS_RS03500	sulfurtransferase	13.5	13.5	133	131	0.988516	-0.0166642	1.0025	0.00360878	1	1	1	1	0.591739
RS_RS03505	protein-L-isoaspartate O-methyltransferase	19	19	179	177	0.988516	-0.0166642	0.998587	-0.00204043	1	1	1	1	0.591739
RS_RS03510	TetR/AcrR family transcriptional regulator	22	22	207.5	213.5	0.988516	-0.0166642	0.95968	-0.0593754	1	1	1	1	0.591739
RS_RS25340	hypothetical protein	7	7	63	66.5	0.988516	-0.0166642	0.935459	-0.0962532	1	1	1	1	0.591739
RS_RS03515	YkgJ family cysteine cluster protein	2.5	2	24	20	1.23564	0.305264	1.18492	0.244784	1	1	1	1	0.56337
RS_RS03520	DUF1439 domain-containing protein	25	23.5	241	230	1.05161	0.0726032	1.03465	0.0491486	1	1	1	1	0.574728
RS_RS03525	undecaprenyl-diphosphatase	16	13.5	143	127.5	1.17157	0.228448	1.10747	0.147267	1	1	1	1	0.564414
RS_RS03530	NADH:flavin oxidoreductase/NADH oxidase	23.5	23	218.5	211	1.01001	0.0143627	1.02253	0.0321396	1	1	1	1	0.549045
RS_RS03535	tRNA (guanosine(46)-N7)-methyltransferase TrmB	16.5	16.5	152	152	0.988516	-0.0166642	0.987429	-0.0182507	1	1	1	1	0.591739
RS_RS03540	tRNA-Gly	19	19	190	190	0.988516	-0.0166642	0.987429	-0.0182507	1	1	1	1	NaN
RS_RS03545	carbon-nitrogen hydrolase family protein	22.5	21	201.5	194	1.05912	0.0828715	1.0256	0.0364725	1	1	1	1	0.555839
RS_RS03550	DUF4337 domain-containing protein	13	13	122.5	123	0.988516	-0.0166642	0.983415	-0.0241272	1	1	1	1	0.591739
RS_RS03555	hypothetical protein	22	24	209	222	0.906139	-0.142195	0.929607	-0.105307	1	1	1	1	0.514329
RS_RS25345	hypothetical protein	7	8	67	74.5	0.864951	-0.209309	0.888024	-0.17133	1	1	1	1	0.514329
RS_RS03565	3-octaprenyl-4-hydroxybenzoate carboxy-lyase	25	22.5	221.5	200.5	1.09835	0.135339	1.09085	0.125454	1	1	1	1	0.54181
RS_RS03570	lytic transglycosylase	52.5	56	503	531.5	0.926733	-0.109774	0.934482	-0.0977619	1	1	1	1	0.541566
RS_RS03575	pyridoxal phosphate-dependent aminotransferase	40	44	391.5	417	0.898651	-0.154168	0.927047	-0.109286	1	1	1	1	0.442688
RS_RS03580	N utilization substance protein B	5.5	5.5	52	51	0.988516	-0.0166642	1.00679	0.00976372	1	1	1	1	0.591739
RS_RS03585	6,7-dimethyl-8-ribityllumazine synthase	6	6	58	60	0.988516	-0.0166642	0.954515	-0.0671603	1	1	1	1	NaN
RS_RS03590	bifunctional 3,4-dihydroxy-2-butanone-4-phosphate synthase/GTP cyclohydrolase II	19.5	19	181	176.5	1.01453	0.0208105	1.0126	0.0180709	1	1	1	1	0.53584
RS_RS03595	riboflavin synthase	7.5	8.5	73	76.5	0.87222	-0.197236	0.942253	-0.0858139	1	1	1	1	0.572957
RS_RS03600	bifunctional diaminohydroxyphosphoribosylaminopyrimidine deaminase/5-amino-6-(5-phosphoribosylamino)uracil reductase RibD	12.5	11	92	91.5	1.12331	0.16776	0.992825	-0.0103885	1	1	1	1	0.555839
RS_RS03605	prepilin-type N-terminal cleavage/methylation domain-containing protein	15.5	16	145.5	151	0.957625	-0.0624679	0.951463	-0.07178	1	1	1	1	0.533492
RS_RS03610	type IV pilin protein	11.5	12	110	110.5	0.947328	-0.0780647	0.982961	-0.0247935	1	1	1	1	0.533184
RS_RS03615	pilus assembly protein PilY	43.5	44	421	421.5	0.977283	-0.0331523	0.986258	-0.0199631	1	1	1	1	0.543455
RS_RS03620	pilus assembly protein PilZ	24.5	25.5	227	233.5	0.94975	-0.0743797	0.959942	-0.0589809	1	1	1	1	0.572957
RS_RS03625	pilus assembly protein PilW	29	29.5	274.5	281	0.971761	-0.0413262	0.964588	-0.0520146	1	1	1	1	0.588799
RS_RS03630	hypothetical protein	4	4	40	39	0.988516	-0.0166642	1.01275	0.0182752	1	1	1	1	NaN
RS_RS03635	prepilin-type N-terminal cleavage/methylation domain-containing protein	36.5	36	360	353.5	1.00225	0.00323538	1.00559	0.00803604	1	1	1	1	0.549045
RS_RS03640	type IV pilin protein	27	28	265	278.5	0.953212	-0.0691316	0.939565	-0.0899356	1	1	1	1	0
RS_RS03645	pilus biosynthesis protein PilY	267	270	2595.5	2630.5	0.977532	-0.0327838	0.974291	-0.0375752	1	1	1	1	0.561951
RS_RS03650	pilus assembly protein PilX	37	37.5	340.5	347	0.975336	-0.0360295	0.968933	-0.0455315	1	1	1	1	0.541981
RS_RS03655	prepilin-type N-terminal cleavage/methylation domain-containing protein	55.5	54.5	541.5	537.5	1.00665	0.00956736	0.994778	-0.00755407	1	1	1	1	0.633063
RS_RS03660	type IV pilus modification protein PilV	34	35.5	328	346.5	0.946747	-0.0789485	0.934709	-0.0974102	1	1	1	1	0.588799
RS_RS03665	transcriptional regulator NrdR	13	13	126	127.5	0.988516	-0.0166642	0.975812	-0.0353242	1	1	1	1	0.591739
RS_RS03670	serine hydroxymethyltransferase	36	37	330.5	324.5	0.961799	-0.0561925	1.00569	0.00818114	1	1	1	1	0.518598
RS_RS03675	NAD(P)-dependent oxidoreductase	18.5	19	177	178	0.962502	-0.0551383	0.981882	-0.0263785	1	1	1	1	0.533184
RS_RS03680	tol-pal system-associated acyl-CoA thioesterase	19	19	186.5	179	0.988516	-0.0166642	1.0288	0.0409654	1	1	1	1	NaN
RS_RS03685	protein TolQ	31	32.5	283.5	314.5	0.942892	-0.0848357	0.890099	-0.167962	1	1	1	1	0.485686
RS_RS03690	protein TolR	7.5	9	75	83.5	0.823763	-0.279699	0.886913	-0.173136	1	1	1	1	0.695783
RS_RS03695	cell envelope integrity protein TolA	14	18	128	173.5	0.768846	-0.379234	0.728478	-0.457043	1	0.905773	1	1	0.460533
RS_RS03700	Tol-Pal system beta propeller repeat protein TolB	55	57.5	515.5	556	0.945537	-0.0807945	0.915503	-0.127363	1	1	1	1	0.508235
RS_RS03705	peptidoglycan-associated lipoprotein Pal	15	18	137.5	170.5	0.823763	-0.279699	0.796314	-0.328591	1	1	1	1	0.485686
RS_RS03710	tol-pal system protein YbgF	30.5	32	293.5	314	0.942179	-0.0859268	0.922963	-0.115655	1	1	1	1	0.504947
RS_RS03715	7-cyano-7-deazaguanine synthase	18	18.5	172	174	0.961799	-0.0561925	0.97608	-0.0349294	1	1	1	1	0.541981
RS_RS03720	YeeE/YedE family protein	41	40.5	389	379.5	1.00072	0.00103782	1.01215	0.0174196	1	1	1	1	0.539152
RS_RS03725	tRNA-Lys	0	0	0	0	1	0	1	0	1	1	1	1	NaN
RS_RS03730	hypothetical protein	15	16.5	144	156	0.898651	-0.154168	0.911473	-0.133728	1	1	1	1	0.485686
RS_RS03735	chemotaxis protein CheY	2.5	2.5	23	19	0.988516	-0.0166642	1.19531	0.257384	1	1	1	1	0.591739
RS_RS03740	protein phosphatase CheZ	11	10.5	101.5	96.5	1.03559	0.05045	1.03859	0.0546282	1	1	1	1	0.538055
RS_RS03745	3-deoxy-7-phosphoheptulonate synthase	23	19	211.5	187.5	1.19662	0.25897	1.11382	0.155516	1	1	1	1	0.44864
RS_RS03750	DNA/RNA non-specific endonuclease	34.5	33.5	328.5	311.5	1.01802	0.0257711	1.04132	0.0584106	1	1	1	1	0.633063
RS_RS03755	nucleoside 2-deoxyribosyltransferase	8	7.5	65.5	68	1.05442	0.0764452	0.951127	-0.0722905	1	1	1	1	0.541981
RS_RS03760	TauD/TfdA family dioxygenase	25.5	25	245.5	247	1.00829	0.011905	0.981433	-0.0270387	1	1	1	1	0.56337
RS_RS03765	NUDIX hydrolase	7.5	7.5	68.5	70.5	0.988516	-0.0166642	0.959417	-0.0597699	1	1	1	1	0.591739
RS_RS03770	iron export ABC transporter permease subunit FetB	20.5	20.5	191	186.5	0.988516	-0.0166642	1.01125	0.0161464	1	1	1	1	0.591739
RS_RS03775	ABC transporter ATP-binding protein	12	13.5	105	116	0.878681	-0.186589	0.893794	-0.161986	1	1	1	1	0.588799
RS_RS03780	hypothetical protein	6	6.5	57.5	63.5	0.912476	-0.132141	0.894129	-0.161445	1	1	1	1	0.541981
RS_RS03785	DUF3318 domain-containing protein	19	17.5	173	165	1.07325	0.10198	1.0353	0.0500554	1	1	1	1	0.523601
RS_RS03790	membrane protein	10.5	11	101.5	103	0.943583	-0.0837784	0.973049	-0.0394153	1	1	1	1	0.533184
RS_RS03795	DUF883 domain-containing protein	7	8	63	64	0.864951	-0.209309	0.972001	-0.0409707	1	1	1	1	0.588799
RS_RS03800	peroxiredoxin	21	23	199.5	212	0.902558	-0.147909	0.929208	-0.105926	1	1	1	1	0
RS_RS03805	NCS2 family permease	22	21	205	199	1.03559	0.05045	1.0172	0.0246048	1	1	1	1	0.523601
RS_RS03810	acyl-CoA dehydrogenase	23.5	24	218	222.5	0.967922	-0.0470378	0.967459	-0.0477279	1	1	1	1	0.56337
RS_RS03815	IclR family transcriptional regulator	35.5	35.5	337.5	340.5	0.988516	-0.0166642	0.978729	-0.0310179	1	1	1	1	0.591739
RS_RS03820	tryptophan 2,3-dioxygenase	27	29	259	278.5	0.920342	-0.119758	0.918292	-0.122976	1	1	1	1	0.498376
RS_RS03825	kynureninase	35	35	332.5	333.5	0.988516	-0.0166642	0.984468	-0.0225831	1	1	1	1	0.591739
RS_RS03830	kynurenine formamidase	19.5	20.5	187	197.5	0.940295	-0.088814	0.934933	-0.097065	1	1	1	1	0.572957
RS_RS03835	Lrp/AsnC family transcriptional regulator	15.5	15.5	152	150	0.988516	-0.0166642	1.0006	0.00085817	1	1	1	1	0.591739
RS_RS03840	DUF3079 domain-containing protein	11	11	105	104	0.988516	-0.0166642	0.996924	-0.00444485	1	1	1	1	0.591739
RS_RS03845	flavin reductase	11	10.5	99.5	99	1.03559	0.05045	0.992416	-0.0109827	1	1	1	1	0.523601
RS_RS03850	peptide-methionine (S)-S-oxide reductase	18	16.5	168.5	152	1.07838	0.108867	1.09462	0.130427	1	1	1	1	0.523601
RS_RS03855	DUF72 domain-containing protein	29.5	37	288.5	338	0.788141	-0.343474	0.842821	-0.246703	1	1	1	1	0.554936
RS_RS03860	class I SAM-dependent methyltransferase	41	38.5	366	346	1.05271	0.0741013	1.04451	0.062821	1	1	1	1	0.510482
RS_RS03865	Pyridoxine/pyridoxamine 5'-phosphate oxidase 1	15.5	13	143.5	121	1.17861	0.237092	1.17104	0.227793	1	1	1	1	0.516705
RS_RS03870	hydrolase glycosidase	58	57	521	525.5	1.00586	0.0084268	0.978974	-0.030658	1	1	1	1	0.518464
RS_RS03875	membrane protein	24	23	223.5	218	1.03149	0.0447364	1.01234	0.017696	1	1	1	1	0.523601
RS_RS03880	GMC family oxidoreductase	49	53	458.5	499.5	0.913911	-0.129875	0.906379	-0.141814	1	1	1	1	0.571717
RS_RS03885	cytochrome c	60.5	57	550.5	531	1.04921	0.069309	1.02369	0.03378	1	1	1	1	0.540233
RS_RS03890	AsmA family protein	47	47	442.5	437.5	0.988516	-0.0166642	0.998714	-0.00185621	1	1	1	1	0.591739
RS_RS03895	tRNA cyclic N6-threonylcarbamoyladenosine(37) synthase TcdA	20.5	21	193	196.5	0.96498	-0.0514296	0.969841	-0.0441791	1	1	1	1	0.533492
RS_RS03905	hemerythrin	5	4	38.5	31.5	1.23564	0.305264	1.20686	0.271256	1	1	1	1	0.514329
RS_RS03910	DsbA family protein	24.5	25.5	228.5	234.5	0.94975	-0.0743797	0.962165	-0.0556444	1	1	1	1	0.572957
RS_RS03915	thioredoxin	24	24	220.5	221.5	0.988516	-0.0166642	0.982971	-0.0247787	1	1	1	1	0.591739
RS_RS03920	long-chain-fatty-acid--CoA ligase	52	55.5	480	512	0.926177	-0.11064	0.925715	-0.11136	1	1	1	1	0.497243
RS_RS03925	MFS transporter	20.5	18.5	192	175.5	1.09538	0.131434	1.08026	0.111385	1	1	1	1	0.63641
RS_RS03930	gamma-glutamylcyclotransferase	34.5	32.5	309.5	303	1.04935	0.0694925	1.00861	0.012371	1	1	1	1	0.526471
RS_RS03935	tRNA-Cys	6	6	60	60	0.988516	-0.0166642	0.987429	-0.0182507	1	1	1	1	NaN
RS_RS03940	FKBP-type peptidyl-prolyl cis-trans isomerase	16.5	17	161	166.5	0.959442	-0.0597329	0.954812	-0.0667121	1	1	1	1	0.56337
RS_RS03945	hypothetical protein	19.5	20	191.5	192.5	0.963803	-0.0531901	0.9823	-0.0257647	1	1	1	1	0.530059
RS_RS03950	DUF2339 domain-containing protein	92.5	90	868.5	850	1.01597	0.0228642	1.00892	0.0128124	1	1	1	1	0.493201
RS_RS03955	DUF3999 domain-containing protein	47.5	48	444	455.5	0.978219	-0.0317711	0.9625	-0.055142	1	1	1	1	0.543455
RS_RS03960	membrane protein	15.5	16	152.5	158.5	0.957625	-0.0624679	0.95005	-0.0739243	1	1	1	1	0.56337
RS_RS03965	RNA-binding S4 domain-containing protein	6.5	5.5	55	48.5	1.16825	0.224344	1.11977	0.163196	1	1	1	1	0.633063
RS_RS03970	polyisoprenoid-binding protein	7	7.5	65.5	68.5	0.922615	-0.1162	0.944184	-0.0828597	1	1	1	1	0.541981
RS_RS03975	glutamine--tRNA ligase	22	20	194.5	180.5	1.08737	0.120839	1.06402	0.0895207	1	1	1	1	0.523601
RS_RS03980	hypothetical protein	4	3	36.5	27	1.31802	0.398373	1.33486	0.416686	1	1	1	1	0
RS_RS03985	tripartite tricarboxylate transporter permease	53	50	496	467.5	1.04783	0.0674001	1.04763	0.0671231	1	1	1	1	0.548012
RS_RS03990	tripartite tricarboxylate transporter TctB family protein	9	8.5	80.5	83.5	1.04666	0.065798	0.951953	-0.0710381	1	1	1	1	0.523601
RS_RS03995	DUF2214 domain-containing protein	23	22.5	220.5	223	1.01048	0.0150447	0.976359	-0.0345157	1	1	1	1	0.523601
RS_RS04000	CoA transferase	40.5	42.5	392	398.5	0.941997	-0.0862051	0.971323	-0.0419767	1	1	1	1	0.571717
RS_RS04005	alanine--tRNA ligase	42.5	39	389	364	1.07723	0.107325	1.05525	0.0775811	1	1	1	1	0.48785
RS_RS04010	purine nucleoside permease	43.5	44.5	404	418.5	0.966302	-0.0494541	0.953217	-0.069123	1	1	1	1	0.572957
RS_RS04015	hypothetical protein	48	50.5	441.5	469.5	0.939579	-0.0899132	0.928541	-0.106962	1	1	1	1	0.409656
RS_RS04020	TonB-dependent siderophore receptor	82.5	84.5	772	798	0.965119	-0.0512214	0.955257	-0.0660386	1	1	1	1	0.500069
RS_RS04025	hypothetical protein	18	21	166	192.5	0.847299	-0.239057	0.851497	-0.231926	1	1	1	1	0.695783
RS_RS04030	membrane protein	10	11	95.5	105	0.898651	-0.154168	0.89809	-0.155067	1	1	1	1	0
RS_RS04035	serine protease	48	46	427.5	424	1.03149	0.0447364	0.99558	-0.0063905	1	1	1	1	0.633063
RS_RS04040	LysR family transcriptional regulator	23.5	23	214	208	1.01001	0.0143627	1.01591	0.0227766	1	1	1	1	0.549045
RS_RS04045	MFS transporter	29.5	33.5	270.5	296.5	0.870484	-0.20011	0.900842	-0.150654	1	1	1	1	0.547091
RS_RS04050	class II aldolase	22	24.5	204.5	228	0.887647	-0.171942	0.885655	-0.175184	1	1	1	1	0.642348
RS_RS04055	tautomerase	2	2	20	20	0.988516	-0.0166642	0.987429	-0.0182507	1	1	1	1	NaN
RS_RS04060	low specificity L-threonine aldolase	27	26.5	253	243	1.00717	0.0103029	1.02806	0.0399304	1	1	1	1	0.523601
RS_RS04065	NUDIX hydrolase	14.5	13.5	135	127	1.06174	0.0864293	1.04963	0.0698803	1	1	1	1	0.633063
RS_RS04070	sulfurtransferase TusA family protein	4	4	40	40	0.988516	-0.0166642	0.987429	-0.0182507	1	1	1	1	NaN
RS_RS04075	sulfite:cytochrome C oxidoreductase subunit B	13	13	124	128	0.988516	-0.0166642	0.956572	-0.0640543	1	1	1	1	0.591739
RS_RS04085	LysE family translocator	32.5	31.5	318.5	313	1.0199	0.0284237	1.00478	0.00688006	1	1	1	1	0.633063
RS_RS04090	hypothetical protein	12.5	15.5	116.5	142	0.79719	-0.327004	0.810109	-0.303812	1	1	1	1	0.521331
RS_RS04095	transcriptional regulator	4	2.5	33.5	20	1.58163	0.661408	1.65394	0.72591	1	1	1	1	0.523601
RS_RS04100	glutathione transferase GstA	19	19	187.5	185.5	0.988516	-0.0166642	0.998075	-0.00277924	1	1	1	1	0.591739
RS_RS04105	endoglucanase	24.5	25.5	232	240	0.94975	-0.0743797	0.954515	-0.0671603	1	1	1	1	0.517894
RS_RS04110	hypothetical protein	5.5	5	50	46	1.08737	0.120839	1.07329	0.102044	1	1	1	1	0.56337
RS_RS04115	TetR/AcrR family transcriptional regulator	16	16	154.5	150	0.988516	-0.0166642	1.01705	0.0243937	1	1	1	1	0.591739
RS_RS04120	nitroreductase family protein	15	11.5	132	105	1.28937	0.366664	1.24134	0.311898	1	1	1	1	0.58306
RS_RS25350	hypothetical protein	2.5	3	20	28	0.823763	-0.279699	0.705307	-0.503677	1	1	1	1	0.56337
RS_RS25355	hypothetical protein	19	18.5	181	182.5	1.01523	0.02181	0.979313	-0.0301574	1	1	1	1	0.523601
RS_RS04125	serine/threonine acetyltransferase	48.5	58.5	456.5	546	0.819539	-0.287116	0.82557	-0.276537	1	0.5891	1	0.867014	0.481777
RS_RS04130	alpha/beta hydrolase	33.5	37	288.5	324.5	0.895007	-0.160028	0.877884	-0.187898	1	1	1	1	0.498652
RS_RS04135	IS3 family transposase	42	41.5	390	394	1.00043	0.000613809	0.977405	-0.0329722	1	1	1	1	0.541981
RS_RS04145	hypothetical protein	29	30.5	276	282	0.9399	-0.0894205	0.96642	-0.0492775	1	1	1	1	0.561951
RS_RS04150	hypothetical protein	107	122.5	949.5	1086.5	0.863438	-0.211835	0.862921	-0.212699	1	0.320088	1	1	0.598086
RS_RS04155	hypothetical protein	46.5	45	432	433.5	1.02147	0.0306415	0.984013	-0.0232513	1	1	1	1	0.56337
RS_RS04160	DNA-binding protein	12	13	116	116.5	0.912476	-0.132141	0.983191	-0.0244558	1	1	1	1	0.588799
RS_RS04165	hypothetical protein	18	19.5	168	177.5	0.912476	-0.132141	0.934581	-0.0976084	1	1	1	1	0.521984
RS_RS04170	hypothetical protein	22	23.5	204.5	225.5	0.925419	-0.111821	0.895474	-0.159277	1	1	1	1	0.521984
RS_RS04175	hypothetical protein	15	15.5	140	151.5	0.956628	-0.0639699	0.912476	-0.132142	1	1	1	1	0.541981
RS_RS04180	hypothetical protein	12	13	107.5	119	0.912476	-0.132141	0.892005	-0.164876	1	1	1	1	0.514329
RS_RS04185	hypothetical protein	8.5	7.5	80	71	1.12032	0.163908	1.1126	0.15393	1	1	1	1	0.633063
RS_RS04190	hypothetical protein	51.5	47	464.5	439	1.08316	0.115247	1.04479	0.063207	1	1	1	1	0.555839
RS_RS04195	hypothetical protein	6.5	5	59.5	49.5	1.28507	0.361847	1.18691	0.24721	1	1	1	1	0.555839
RS_RS04200	hypothetical protein	14.5	16	132	153	0.895842	-0.158683	0.8519	-0.231244	1	1	1	1	0.504947
RS_RS04205	IS5 family transposase ISRso9	44	43	417.5	410.5	1.0115	0.0165027	1.00427	0.00614332	1	1	1	1	0.514329
RS_RS04210	DNA methylase N-4	31	33	282	299	0.928606	-0.106862	0.931288	-0.102701	1	1	1	1	0.572957
RS_RS04215	DNA methylase N-4	43	45.5	405.5	425	0.934202	-0.0981941	0.942124	-0.0860116	1	1	1	1	0.642348
RS_RS04220	hypothetical protein	1.5	1	10.5	5.5	1.48277	0.568298	1.88509	0.914635	1	1	1	1	0.549045
RS_RS04225	hypothetical protein	11.5	11	109.5	92	1.03345	0.0474662	1.17526	0.232974	1	1	1	1	0.549045
RS_RS04230	hypothetical protein	9.5	10	95	95.5	0.93909	-0.0906648	0.98226	-0.0258239	1	1	1	1	0.533184
RS_RS04235	hypothetical protein	17	16	163.5	158.5	1.0503	0.0707987	1.01858	0.0265571	1	1	1	1	0
RS_RS04240	DUF3489 domain-containing protein	8	8.5	69.5	77.5	0.930368	-0.104127	0.885501	-0.175434	1	1	1	1	0.588799
RS_RS04245	hypothetical protein	3.5	4	32	33.5	0.864951	-0.209309	0.943216	-0.0843398	1	1	1	1	0.56337
RS_RS04250	hypothetical protein	6	7	53	57.5	0.847299	-0.239057	0.910152	-0.13582	1	1	1	1	0.588799
RS_RS04255	phage terminase large subunit family protein	40.5	38.5	376	364.5	1.03987	0.0563993	1.01858	0.0265632	1	1	1	1	0.500069
RS_RS04260	hypothetical protein	11	8	88.5	72	1.35921	0.442767	1.21372	0.27943	1	1	1	1	0.523601
RS_RS04265	hypothetical protein	9	7	82	68	1.27095	0.345906	1.19072	0.251839	1	1	1	1	0
RS_RS04270	hypothetical protein	7	7.5	63	66	0.922615	-0.1162	0.942546	-0.0853648	1	1	1	1	0.588799
RS_RS04275	phage portal protein	37	35.5	344.5	336	1.03028	0.0430421	1.01241	0.0177921	1	1	1	1	0.574728
RS_RS04280	S49 family peptidase	26.5	23.5	246.5	217.5	1.11471	0.156667	1.11909	0.162322	1	1	1	1	0.529043
RS_RS04285	head decoration protein	16.5	15.5	145	142	1.05229	0.0735336	1.00829	0.0119113	1	1	1	1	0.536913
RS_RS04290	minor capsid protein E	20	18.5	189.5	180.5	1.06867	0.0958105	1.03666	0.0519484	1	1	1	1	0.574728
RS_RS04295	hypothetical protein	6.5	8	63.5	71	0.803169	-0.316224	0.883123	-0.179313	1	1	1	1	0.504947
RS_RS04300	hypothetical protein	12.5	12.5	113	109.5	0.988516	-0.0166642	1.01899	0.0271412	1	1	1	1	0.591739
RS_RS04305	hypothetical protein	30.5	30.5	294.5	291.5	0.988516	-0.0166642	0.997592	-0.0034789	1	1	1	1	0.591739
RS_RS04310	hypothetical protein	6.5	5.5	56	52	1.16825	0.224344	1.06339	0.0886646	1	1	1	1	0.536913
RS_RS04315	hypothetical protein	5.5	6	52.5	55.5	0.906139	-0.142195	0.934055	-0.098421	1	1	1	1	0.56337
RS_RS04320	hypothetical protein	12.5	13.5	119	126	0.915292	-0.127695	0.932572	-0.100713	1	1	1	1	0.530397
RS_RS04325	DNA-binding protein	9	9	87.5	87.5	0.988516	-0.0166642	0.987429	-0.0182507	1	1	1	1	0.591739
RS_RS04330	type III secretion system YopJ family effector PopP2	38	41.5	349	387.5	0.905147	-0.143776	0.889323	-0.16922	1	1	1	1	0.567693
RS_RS25365	DNA cytosine methyltransferase	28	29	252.5	265	0.954429	-0.0672903	0.940852	-0.0879596	1	1	1	1	0.514329
RS_RS04340	PIN domain-containing protein	18	18	176.5	177.5	0.988516	-0.0166642	0.981866	-0.0264015	1	1	1	1	0.591739
RS_RS04345	type II toxin-antitoxin system Phd/YefM family antitoxin	1	0	8	0	1.97703	0.983336	7.89943	2.98175	1	0.854295	1	1	0.56337
RS_RS04350	membrane protein	80.5	80.5	727.5	718.5	0.988516	-0.0166642	0.999798	-0.000291562	1	1	1	1	0.591739
RS_RS04355	hypothetical protein	8	8	77.5	76.5	0.988516	-0.0166642	1.00034	0.00048591	1	1	1	1	NaN
RS_RS04360	hypothetical protein	126.5	127	1157	1183.5	0.984624	-0.0223553	0.96532	-0.0509215	1	1	1	1	0.530059
RS_RS04365	hypothetical protein	38.5	37.5	345.5	345.5	1.01488	0.0213037	0.987429	-0.0182507	1	1	1	1	0.633063
RS_RS04370	hypothetical protein	12.5	13.5	121.5	125.5	0.915292	-0.127695	0.955957	-0.0649817	1	1	1	1	0.526168
RS_RS04375	hypothetical protein	5	4.5	43	42.5	1.09835	0.135339	0.999046	-0.00137683	1	1	1	1	0.523601
RS_RS04380	hypothetical protein	37	37.5	333.5	344.5	0.975336	-0.0360295	0.9559	-0.0650679	1	1	1	1	0.541981
RS_RS04385	hypothetical protein	2.5	3	25	30	0.823763	-0.279699	0.822858	-0.281285	1	1	1	1	0.56337
RS_RS04390	membrane protein	2.5	1.5	23.5	13.5	1.64753	0.720301	1.71886	0.781451	1	1	1	1	0.633063
RS_RS04395	hypothetical protein	15	16.5	144	158	0.898651	-0.154168	0.899936	-0.152106	1	1	1	1	0.588799
RS_RS04400	lysozyme	17	16.5	153	154.5	1.01847	0.0264045	0.977843	-0.0323258	1	1	1	1	0.541981
RS_RS04405	hypothetical protein	7.5	7.5	69	70.5	0.988516	-0.0166642	0.96642	-0.0492775	1	1	1	1	0.591739
RS_RS04410	DUF1484 domain-containing protein	6.5	7.5	63	70	0.856714	-0.223115	0.888686	-0.170254	1	1	1	1	0.572957
RS_RS04415	hypothetical protein	39	38.5	377	375.5	1.00135	0.0019515	0.991374	-0.012499	1	1	1	1	0.541981
RS_RS25370	hypothetical protein	3.5	6.5	27	47	0.532278	-0.909749	0.567247	-0.817952	1	1	1	1	0.534716
RS_RS04425	ShlB/FhaC/HecB family hemolysin secretion/activation protein	58.5	58.5	558	555.5	0.988516	-0.0166642	0.991873	-0.0117724	1	1	1	1	0.591739
RS_RS04430	DUF746 domain-containing protein	51.5	49.5	476.5	461	1.02846	0.0404797	1.02063	0.0294588	1	1	1	1	0.544931
RS_RS25375	hypothetical protein	4	3.5	37	35	1.12973	0.175981	1.04385	0.0619197	1	1	1	1	0.523601
RS_RS04435	DUF2924 domain-containing protein	23	25.5	217	240.5	0.891602	-0.165528	0.890945	-0.166593	1	1	1	1	0.54181
RS_RS04440	recombinase family protein	45	44	409.5	414	1.01098	0.0157573	0.976696	-0.034018	1	1	1	1	0.523662
RS_RS04445	LacI family transcriptional regulator	6.5	7.5	57.5	69	0.856714	-0.223115	0.822858	-0.281285	1	1	1	1	0.572957
RS_RS04450	IS5/IS1182 family transposase	34	36.5	320	340.5	0.920809	-0.119026	0.927981	-0.107834	1	1	1	1	0.409656
RS_RS25380	hypothetical protein	11.5	17	105	152	0.668702	-0.580565	0.682106	-0.551933	1	0.606045	1	0.929844	0.377876
RS_RS25385	hypothetical protein	12.5	12	115	117	1.0297	0.0422295	0.97055	-0.0431253	1	1	1	1	0.549045
RS_RS25390	Pseudo gene	9.5	8	77	62	1.17386	0.231263	1.22632	0.29434	1	1	1	1	0.526404
RS_RS04455	DUF748 domain-containing protein	92.5	94	893.5	905	0.972742	-0.0398716	0.974882	-0.0367007	1	1	1	1	0.528419
RS_RS04460	phosphoglycolate phosphatase	32	28	299	263	1.12973	0.175981	1.12259	0.166832	1	1	1	1	0.456175
RS_RS04465	bifunctional 3-demethylubiquinone 3-O-methyltransferase/2-octaprenyl-6-hydroxy phenol methylase	3.5	3	30.5	27.5	1.15327	0.205728	1.09515	0.131127	1	1	1	1	0.549045
RS_RS04470	glycine zipper 2TM domain-containing protein	26	24	244	232.5	1.07089	0.098813	1.03627	0.0513998	1	1	1	1	0.633063
RS_RS04475	membrane protein	8	7.5	72.5	59	1.05442	0.0764452	1.21337	0.279015	1	1	1	1	0.538055
RS_RS04480	DNA gyrase subunit A	17	14.5	140.5	120.5	1.15895	0.212818	1.15132	0.203286	1	1	1	1	0.389591
RS_RS04485	DUF2059 domain-containing protein	15	18	145.5	170	0.823763	-0.279699	0.845123	-0.242766	1	1	1	1	0
RS_RS04490	3-phosphoserine/phosphohydroxythreonine aminotransferase	43	46	413.5	448	0.924047	-0.113961	0.911388	-0.133862	1	1	1	1	0
RS_RS04495	prephenate dehydratase	37	37	353.5	352	0.988516	-0.0166642	0.991637	-0.0121159	1	1	1	1	0.591739
RS_RS04500	histidinol-phosphate aminotransferase	43	42.5	406.5	403	1.00015	0.000209636	0.996005	-0.00577514	1	1	1	1	0.541981
RS_RS04505	prephenate dehydrogenase/arogenate dehydrogenase family protein	14	14.5	132	134.5	0.954429	-0.0672903	0.969076	-0.0453189	1	1	1	1	0.541981
RS_RS04510	3-phosphoshikimate 1-carboxyvinyltransferase	23.5	18.5	203	163.5	1.25568	0.328471	1.22598	0.293938	1	1	1	1	0.502805
RS_RS04515	cytidylate kinase	2	1.5	17.5	12.5	1.31802	0.398373	1.3824	0.467176	1	1	1	1	0.523601
RS_RS04520	30S ribosomal protein S1	10	10.5	91.5	91.5	0.941444	-0.0870535	0.987429	-0.0182507	1	1	1	1	0.588799
RS_RS04525	integration host factor subunit beta	0	0	0	0	1	0	1	0	1	1	1	1	NaN
RS_RS04530	DUF1049 domain-containing protein	3	2	29.5	20	1.48277	0.568298	1.45646	0.542464	1	1	1	1	0
RS_RS04535	lipopolysaccharide assembly protein LapB	15	15	138.5	137.5	0.988516	-0.0166642	0.994611	-0.0077963	1	1	1	1	NaN
RS_RS04540	UDP-glucose/GDP-mannose dehydrogenase family protein	25	22	225	206.5	1.12331	0.16776	1.07589	0.105533	1	1	1	1	0
RS_RS04545	D-glycero-beta-D-manno-heptose-7-phosphate kinase	24	31.5	210	289	0.753155	-0.408982	0.717509	-0.478931	1	0.107098	1	0.175338	0.476664
RS_RS04550	ADP-L-glycero-D-mannoheptose-6-epimerase	28.5	36	247.5	322	0.782575	-0.353699	0.758971	-0.397883	1	0.355584	1	0.519714	0.525595
RS_RS04555	competence protein ComEA	8.5	8.5	79.5	80.5	0.988516	-0.0166642	0.975163	-0.0362846	1	1	1	1	0.591739
RS_RS04560	cysteine synthase CysM	9	9	81.5	80.5	0.988516	-0.0166642	0.999695	-0.000439377	1	1	1	1	0.591739
RS_RS04565	lytic murein transglycosylase B	39.5	37.5	374.5	365.5	1.04124	0.0582979	1.01174	0.0168437	1	1	1	1	0.63641
RS_RS04570	deacetylase	31.5	32	285.5	291.5	0.97307	-0.0393843	0.967105	-0.0482558	1	1	1	1	0.533184
RS_RS04575	methionine import ATP-binding protein MetN	22	22	207	192	0.988516	-0.0166642	1.06457	0.0902738	1	1	1	1	0.591739
RS_RS04580	ABC transporter permease	27	28	245	254	0.953212	-0.0691316	0.952442	-0.0702974	1	1	1	1	0.588799
RS_RS04585	MetQ/NlpA family ABC transporter substrate-binding protein	37.5	36	366.5	357	1.0297	0.0422295	1.01371	0.0196385	1	1	1	1	0.695783
RS_RS04590	electron transfer flavoprotein subunit beta/FixA family protein	2.5	1	21.5	10	2.47129	1.30526	2.12297	1.08609	1	1	1	1	0.555839
RS_RS04595	electron transfer flavoprotein subunit alpha	12.5	12	116.5	106.5	1.0297	0.0422295	1.08015	0.111226	1	1	1	1	0.56337
RS_RS04600	acyl-CoA dehydrogenase	44.5	47	416.5	430.5	0.935935	-0.0955196	0.955318	-0.0659474	1	1	1	1	0.493201
RS_RS04605	D-amino acid dehydrogenase small subunit	44	42.5	417.5	400	1.0234	0.0333765	1.03063	0.0435255	1	1	1	1	0.523601
RS_RS04610	AsnC family transcriptional regulator	16.5	16.5	150	150.5	0.988516	-0.0166642	0.984149	-0.0230516	1	1	1	1	0.591739
RS_RS04615	radical SAM protein	34.5	33	331	309	1.03345	0.0474662	1.05773	0.0809737	1	1	1	1	0.56337
RS_RS04620	NINE protein	11.5	11	113.5	108.5	1.03345	0.0474662	1.03293	0.0467466	1	1	1	1	0.56337
RS_RS04625	hypothetical protein	4.5	4	43	36.5	1.11208	0.153261	1.16327	0.21819	1	1	1	1	0.56337
RS_RS04630	hypothetical protein	0.5	1	5	8	0.494258	-1.01666	0.617143	-0.696323	1	1	1	1	0.56337
RS_RS04635	sorbosone dehydrogenase	28.5	30.5	267.5	291.5	0.923695	-0.114512	0.906132	-0.142208	1	1	1	1	0.507927
RS_RS04640	30S ribosomal protein S16	0	0	0	0	1	0	1	0	1	1	1	1	NaN
RS_RS04645	ribosome maturation factor RimM	6	5.5	57	50	1.07838	0.108867	1.12567	0.170783	1	1	1	1	0.523601
RS_RS04650	tRNA (guanosine(37)-N1)-methyltransferase TrmD	8	9	77	79.5	0.878681	-0.186589	0.956378	-0.0643471	1	1	1	1	0.588799
RS_RS04655	50S ribosomal protein L19	4	4.5	35.5	36	0.878681	-0.186589	0.973715	-0.0384285	1	1	1	1	0.541981
RS_RS04660	CoA pyrophosphatase	28.5	27	273	256	1.04343	0.0613383	1.053	0.0745065	1	1	1	1	0.555839
RS_RS04665	cobalamin biosynthesis protein CobD	37	34.5	347	333	1.06015	0.0842647	1.02894	0.0411628	1	1	1	1	0.564414
RS_RS04670	hypothetical protein	8	8.5	79	83	0.930368	-0.104127	0.939842	-0.0895093	1	1	1	1	0.588799
RS_RS04675	GTPase RsgA	17	19	154.5	172	0.884461	-0.177129	0.886964	-0.173052	1	1	1	1	0.588799
RS_RS04680	peptidase M48	30	31.5	271	290	0.941444	-0.0870535	0.922736	-0.116011	1	1	1	1	0.521984
RS_RS04685	oligoribonuclease	3.5	2	28	16.5	1.7299	0.790691	1.67564	0.74471	1	1	1	1	0.555839
RS_RS04690	molybdopterin adenylyltransferase	17.5	14.5	163	145	1.19304	0.254638	1.11001	0.150568	1	1	1	1	0.625435
RS_RS04695	DUF615 domain-containing protein	9.5	10.5	85	96	0.894371	-0.161054	0.874286	-0.193822	1	1	1	1	0.572957
RS_RS04700	metalloprotease PmbA	37	38.5	345	369	0.950002	-0.0739974	0.923206	-0.115275	1	1	1	1	0.592061
RS_RS04705	dihydrofolate reductase	5	5.5	48	51.5	0.898651	-0.154168	0.920322	-0.119789	1	1	1	1	0.588799
RS_RS04710	thymidylate synthase	4	4.5	39.5	38.5	0.878681	-0.186589	1.01308	0.0187436	1	1	1	1	0.588799
RS_RS04715	serine/threonine dehydratase	30	32	286	300	0.926733	-0.109774	0.941349	-0.087198	1	1	1	1	0.495844
RS_RS04720	membrane protein	6.5	5.5	63	54	1.16825	0.224344	1.152	0.204142	1	1	1	1	0.633063
RS_RS04725	L-histidine N(alpha)-methyltransferase	33.5	35	309	316.5	0.946151	-0.079858	0.96403	-0.0528493	1	1	1	1	0.695783
RS_RS04730	ergothioneine biosynthesis protein EgtB	37.5	38	349	355	0.975509	-0.035773	0.97074	-0.0428426	1	1	1	1	0.530059
RS_RS04735	RNA helicase	57.5	51	525.5	472.5	1.1145	0.156401	1.09819	0.135126	1	1	1	1	0.586835
RS_RS04740	hypothetical protein	9.5	9	87	83.5	1.04343	0.0613383	1.02882	0.0409886	1	1	1	1	0.549045
RS_RS04745	hypothetical protein	21	22	197	205.5	0.943583	-0.0837784	0.946587	-0.0791934	1	1	1	1	0.523662
RS_RS04750	type VI secretion system tip protein VgrG	119	120.5	1155	1151	0.976211	-0.0347358	0.990861	-0.0132456	1	1	1	1	0.522532
RS_RS04755	hypothetical protein	46	46	428.5	438.5	0.988516	-0.0166642	0.964911	-0.0515323	1	1	1	1	0.591739
RS_RS04760	alpha/beta hydrolase	125	127	1185	1233	0.972949	-0.0395646	0.948989	-0.0755364	1	1	1	1	0.530397
RS_RS04765	hypothetical protein	3.5	3.5	33.5	34	0.988516	-0.0166642	0.972908	-0.0396243	1	1	1	1	0.591739
RS_RS25395	AlpA family transcriptional regulator	6	7	58.5	68.5	0.847299	-0.239057	0.843279	-0.245918	1	1	1	1	0
RS_RS04775	hypothetical protein	25.5	23	232.5	217.5	1.09596	0.132199	1.05553	0.0779647	1	1	1	1	0.516705
RS_RS25400	hypothetical protein	6.5	7	54.5	65.5	0.917907	-0.123579	0.821601	-0.283489	1	1	1	1	0.533492
RS_RS25405	transcriptional regulator	9	10	81	91	0.889664	-0.168667	0.878921	-0.186195	1	1	1	1	0.514329
RS_RS26570	hypothetical protein	5.5	6	45	50	0.906139	-0.142195	0.888686	-0.170254	1	1	1	1	0.56337
RS_RS04780	DUF1484 domain-containing protein	10.5	11	100	108	0.943583	-0.0837784	0.914286	-0.129282	1	1	1	1	0.56337
RS_RS04785	hypothetical protein	78	78	727	735.5	0.988516	-0.0166642	0.976018	-0.0350206	1	1	1	1	0.591739
RS_RS04790	DUF4102 domain-containing protein	45.5	49	429	447.5	0.917907	-0.123579	0.946608	-0.0791607	1	1	1	1	0.473027
RS_RS04795	tRNA-Arg	1	0	5.5	0	1.97703	0.983336	5.43086	2.44118	1	1	1	1	0
RS_RS04805	hypothetical protein	15	15.5	139	150.5	0.956628	-0.0639699	0.911978	-0.132929	1	1	1	1	0.588799
RS_RS04810	hypothetical protein	24.5	24	228	226	1.00911	0.0130832	0.996168	-0.0055396	1	1	1	1	0.549045
RS_RS04815	amino acid ABC transporter substrate-binding protein	42	38	395.5	362	1.09257	0.127726	1.07881	0.109437	1	1	1	1	0.544931
RS_RS04820	hypothetical protein	5	5.5	46	52	0.898651	-0.154168	0.873495	-0.195128	1	1	1	1	0.588799
RS_RS04825	ABC transporter ATP-binding protein	58.5	59.5	553.5	566	0.971902	-0.0411172	0.965622	-0.0504694	1	1	1	1	0.572957
RS_RS04830	type IIA DNA topoisomerase subunit B	20.5	18	191.5	168	1.12581	0.170963	1.12555	0.170633	1	1	1	1	0.494057
RS_RS04835	lytic transglycosylase	29	27	271.5	244	1.06174	0.0864293	1.09872	0.13582	1	1	1	1	0.528184
RS_RS04840	DNA topoisomerase IV subunit A	24.5	22	226	202	1.10085	0.138614	1.10475	0.143717	1	1	1	1	0.494057
RS_RS04845	chromate transporter	17	18	156	159.5	0.933598	-0.0991263	0.965762	-0.050261	1	1	1	1	0.514329
RS_RS04850	chromate transporter	14	14.5	132.5	134	0.954429	-0.0672903	0.976376	-0.0344913	1	1	1	1	0.588799
RS_RS04855	L-lactate permease	23.5	24	194	201	0.967922	-0.0470378	0.953041	-0.0693895	1	1	1	1	0.554452
RS_RS04860	membrane protein	31	27	278	245	1.13496	0.182645	1.12043	0.164052	1	1	1	1	0.638748
RS_RS04865	phytanoyl-CoA dioxygenase family protein	11.5	9	105.5	86	1.2631	0.336973	1.21132	0.276584	1	1	1	1	0.627877
RS_RS04870	glutathione S-transferase	16.5	17.5	160.5	167	0.932029	-0.101553	0.948996	-0.0755255	1	1	1	1	0.572957
RS_RS04875	PLP-dependent aminotransferase family protein	44	41	413.5	395	1.06085	0.0852154	1.03368	0.047784	1	1	1	1	0.548012
RS_RS04880	RidA family protein	9.5	9.5	93	88.5	0.988516	-0.0166642	1.03764	0.0533026	1	1	1	1	0.591739
RS_RS04885	EamA/RhaT family transporter	27.5	26.5	253.5	243.5	1.02582	0.0367751	1.02798	0.0398133	1	1	1	1	0.633063
RS_RS04890	alanyl-tRNA editing protein	18.5	19	179.5	178.5	0.962502	-0.0551383	0.992961	-0.0101909	1	1	1	1	0.56337
RS_RS04895	PLP-dependent aminotransferase family protein	47	46.5	443	434.5	0.999145	-0.00123414	1.00675	0.00969987	1	1	1	1	0.540442
RS_RS04900	molecular chaperone HtpG	52	52.5	501	501.5	0.979101	-0.03047	0.986445	-0.0196898	1	1	1	1	0.588799
RS_RS04905	DNA-deoxyinosine glycosylase	12.5	12.5	119	120.5	0.988516	-0.0166642	0.975138	-0.0363222	1	1	1	1	0.591739
RS_RS04910	glutathione S-transferase	40	40	382.5	372.5	0.988516	-0.0166642	1.01394	0.0199687	1	1	1	1	0.591739
RS_RS04915	transcriptional regulator	6.5	7	60.5	65	0.917907	-0.123579	0.919069	-0.121755	1	1	1	1	0.56337
RS_RS04920	membrane protein	30	30.5	284.5	285	0.972311	-0.0405109	0.985697	-0.0207839	1	1	1	1	0.540442
RS_RS04925	spermidine synthase	24.5	23	234	220.5	1.05298	0.0744837	1.04788	0.0674792	1	1	1	1	0.695783
RS_RS04930	VWA domain-containing protein	36	36.5	318	328	0.974974	-0.0365637	0.957325	-0.0629197	1	1	1	1	0.541981
RS_RS04935	N-acetyltransferase	10	10.5	91	90.5	0.941444	-0.0870535	0.992885	-0.0103019	1	1	1	1	0.541981
RS_RS04940	MoxR family ATPase	30	28.5	288	271	1.04054	0.0573364	1.04937	0.0695253	1	1	1	1	0.534482
RS_RS04945	cytochrome c	27	26	265.5	256	1.02654	0.0377836	1.02407	0.0343174	1	1	1	1	0.56337
RS_RS04950	cytochrome c	22.5	21	218.5	208	1.05912	0.0828715	1.03728	0.0527991	1	1	1	1	0.555839
RS_RS04955	DUF1841 domain-containing protein	12.5	13	113.5	116	0.950496	-0.0732477	0.966148	-0.0496832	1	1	1	1	0.533492
RS_RS04960	EamA/RhaT family transporter	40.5	38	369.5	347	1.05355	0.0752583	1.05146	0.072388	1	1	1	1	0.52498
RS_RS04965	peptidase S1	70.5	70	667	670.5	0.995577	-0.00639585	0.982275	-0.0258012	1	1	1	1	0.549045
RS_RS04970	nitroreductase family protein	24.5	27	235	254	0.896986	-0.156842	0.913566	-0.130418	1	1	1	1	0.539841
RS_RS04975	endonuclease III	22.5	22.5	219.5	212	0.988516	-0.0166642	1.02236	0.031906	1	1	1	1	0.591739
RS_RS04980	4Fe-4S dicluster domain-containing protein	15	14	132.5	127.5	1.05912	0.0828715	1.02615	0.0372445	1	1	1	1	0.56337
RS_RS04985	TetR/AcrR family transcriptional regulator	41	44.5	393.5	425.5	0.910767	-0.134846	0.913169	-0.131046	1	1	1	1	0.584923
RS_RS04990	polyhydroxyalkanoate depolymerase	61	61	585.5	597.5	0.988516	-0.0166642	0.967598	-0.0475202	1	1	1	1	0.591739
RS_RS04995	IS5 family transposase	44	44	415.5	422.5	0.988516	-0.0166642	0.97107	-0.0423535	1	1	1	1	0.591739
RS_RS05000	aspartate/tyrosine/aromatic aminotransferase	43	42	404.5	399	1.01205	0.0172831	1.00104	0.0015003	1	1	1	1	0.56337
RS_RS05005	UvrABC system protein B	82.5	84.5	786	808	0.965119	-0.0512214	0.960544	-0.0580766	1	1	1	1	0.545083
RS_RS05010	recombinase	55	52.5	499.5	472	1.03559	0.05045	1.04496	0.0634472	1	1	1	1	0.508235
RS_RS05015	ribokinase	14	14	127.5	130	0.988516	-0.0166642	0.96844	-0.046265	1	1	1	1	0.591739
RS_RS05020	LacI family transcriptional regulator	42	39.5	395	375	1.05108	0.0718725	1.04009	0.0567114	1	1	1	1	0.510482
RS_RS05025	ABC transporter permease	27	23.5	238.5	217.5	1.13574	0.183634	1.08277	0.114723	1	1	1	1	0.497243
RS_RS05030	sugar ABC transporter ATP-binding protein	30.5	31.5	288	293	0.957134	-0.0632068	0.970579	-0.0430825	1	1	1	1	0.510037
RS_RS05035	sugar ABC transporter substrate-binding protein	17.5	20.5	156	167.5	0.843855	-0.244933	0.919636	-0.120866	1	1	1	1	0.519336
RS_RS05040	Fe-S cluster assembly transcriptional regulator IscR	10	12	83.5	108	0.823763	-0.279699	0.763429	-0.389434	1	1	1	1	0.56337
RS_RS05045	IscS subfamily cysteine desulfurase	15.5	15.5	144.5	137.5	0.988516	-0.0166642	1.0377	0.0533872	1	1	1	1	0.591739
RS_RS05050	Fe-S cluster assembly scaffold IscU	6.5	6	61	59.5	1.07089	0.098813	1.01232	0.0176689	1	1	1	1	0.56337
RS_RS05055	iron-sulfur cluster assembly protein IscA	3	4.5	24	39.5	0.65901	-0.601627	0.599957	-0.737069	1	1	1	1	0.485686
RS_RS05060	DUF3565 domain-containing protein	3	3	30	23.5	0.988516	-0.0166642	1.26055	0.334051	1	1	1	1	NaN
RS_RS05065	co-chaperone protein HscB	8.5	9.5	78	85	0.884461	-0.177129	0.906112	-0.142239	1	1	1	1	0.572957
RS_RS05070	molecular chaperone HscA	31	30.5	286	276	1.00472	0.00679479	1.02321	0.0330962	1	1	1	1	0.523601
RS_RS05075	ISC system 2Fe-2S type ferredoxin	0.5	0.5	5	5	0.988516	-0.0166642	0.987429	-0.0182507	1	1	1	1	0.591739
RS_RS05080	Fe-S assembly protein IscX	9	9.5	83.5	90	0.936489	-0.0946667	0.916115	-0.126399	1	1	1	1	0.541981
RS_RS05085	glycine zipper 2TM domain-containing protein	26.5	28.5	246	255	0.919146	-0.121634	0.952579	-0.0700896	1	1	1	1	0.624327
RS_RS05090	lysine--tRNA ligase	13.5	13	124	119.5	1.02654	0.0377836	1.02461	0.0350788	1	1	1	1	0.56337
RS_RS05095	KR domain-containing protein	16.5	15	152	141	1.08737	0.120839	1.06446	0.0901255	1	1	1	1	0.555839
RS_RS05105	nicotinate phosphoribosyltransferase	38	42	352.5	386.5	0.894371	-0.161054	0.900566	-0.151096	1	1	1	1	0.571717
RS_RS05110	lactate utilization protein C	22.5	24.5	194	209	0.907821	-0.139521	0.916561	-0.125697	1	1	1	1	0.500069
RS_RS05115	sodium:proton antiporter	13	12.5	118	105.5	1.02806	0.0399193	1.10442	0.143293	1	1	1	1	0.541981
RS_RS05120	D-glycerate dehydrogenase	32	28	290.5	269	1.12973	0.175981	1.06635	0.0926813	1	1	1	1	0
RS_RS05125	DNA recombination protein RmuC	38.5	38	357	352	1.00152	0.00219485	1.00146	0.00209799	1	1	1	1	0.549045
RS_RS05130	hypothetical protein	12	11.5	116	113	1.03149	0.0447364	1.01364	0.0195514	1	1	1	1	0.523601
RS_RS05135	molybdopterin molybdenumtransferase MoeA	30.5	30.5	281	278	0.988516	-0.0166642	0.998085	-0.00276541	1	1	1	1	0.591739
RS_RS05140	molybdenum cofactor guanylyltransferase	15.5	15.5	149.5	146	0.988516	-0.0166642	1.0111	0.0159265	1	1	1	1	0.591739
RS_RS05145	GTP 3',8-cyclase MoaA	33.5	32.5	321	307	1.01893	0.0270572	1.03246	0.046084	1	1	1	1	0.536913
RS_RS05150	ribonuclease E	28.5	26.5	249.5	234	1.06312	0.0883054	1.05284	0.0742806	1	1	1	1	0.63641
RS_RS05155	RluA family pseudouridine synthase	28.5	28	274	271.5	1.00617	0.00887091	0.996522	-0.00502696	1	1	1	1	0.549045
RS_RS05160	haloacid dehalogenase	19	21	170	174.5	0.894371	-0.161054	0.961965	-0.0559429	1	1	1	1	0.533946
RS_RS05165	Rieske (2Fe-2S) protein	13	13	125	123.5	0.988516	-0.0166642	0.999422	-0.0008336	1	1	1	1	0.591739
RS_RS05170	S49 family peptidase	35	35	331	334.5	0.988516	-0.0166642	0.977097	-0.0334256	1	1	1	1	0.591739
RS_RS05175	S-adenosylmethionine-dependent methyltransferase	13	13.5	125	126.5	0.951904	-0.071112	0.975721	-0.0354599	1	1	1	1	0.541981
RS_RS05180	septum formation protein Maf	2.5	3	21	27	0.823763	-0.279699	0.768001	-0.380821	1	1	1	1	0.56337
RS_RS05185	metal-binding protein	11.5	10	101	88	1.13679	0.18497	1.1333	0.180529	1	1	1	1	0.56337
RS_RS05190	50S ribosomal protein L32	0	0	0	0	1	0	1	0	1	1	1	1	NaN
RS_RS05195	phosphate acyltransferase	8.5	8	82.5	73.5	1.0503	0.0707987	1.10834	0.148399	1	1	1	1	0.549045
RS_RS05200	3-oxoacyl-ACP synthase III	3	4	27.5	36.5	0.741387	-0.431702	0.743954	-0.426715	1	1	1	1	0
RS_RS05205	[acyl-carrier-protein] S-malonyltransferase	12	12	110.5	104.5	0.988516	-0.0166642	1.04412	0.0622928	1	1	1	1	NaN
RS_RS05210	3-oxoacyl-ACP reductase FabG	3.5	4	34.5	36	0.864951	-0.209309	0.946286	-0.0796512	1	1	1	1	0.56337
RS_RS05215	acyl carrier protein	1	2	10	15	0.494258	-1.01666	0.658286	-0.603213	1	1	1	1	0
RS_RS05220	beta-ketoacyl-[acyl-carrier-protein] synthase II	8.5	8	76	68.5	1.0503	0.0707987	1.09554	0.131645	1	1	1	1	0.56337
RS_RS25410	hypothetical protein	4	3.5	38	33	1.12973	0.175981	1.13704	0.185283	1	1	1	1	0.523601
RS_RS05225	RNA polymerase sigma factor RpoE	16.5	27	149	244.5	0.604093	-0.727158	0.601746	-0.732773	1	0.000783293	1	0.00141778	0.360321
RS_RS05230	anti-sigma factor	5	8.5	42.5	76	0.58148	-0.782199	0.552181	-0.856787	1	0.48724	1	0.789936	0.552052
RS_RS05235	sugar dehydratase	18	29.5	156	267	0.603162	-0.729382	0.576925	-0.793544	1	5.43269e-05	1	0.000107381	0.218492
RS_RS05240	PDZ domain-containing protein	29.5	32	282.5	307.5	0.911288	-0.134021	0.90715	-0.140586	1	1	1	1	0.570591
RS_RS05245	glutaredoxin family protein	8	7.5	78	74	1.05442	0.0764452	1.0408	0.0576982	1	1	1	1	0.541981
RS_RS05250	elongation factor 4	33.5	28.5	289	251	1.16194	0.216535	1.13692	0.185131	1	1	1	1	0.576635
RS_RS05255	signal peptidase I	8	7.5	75.5	71.5	1.05442	0.0764452	1.04267	0.0602827	1	1	1	1	0.523601
RS_RS05260	DUF4845 domain-containing protein	5	4.5	38	38.5	1.09835	0.135339	0.974606	-0.0371097	1	1	1	1	0.541981
RS_RS05265	ribonuclease 3	2.5	0.5	14	2.5	4.94258	2.30526	5.5296	2.46718	1	0.839067	1	1	0.544931
RS_RS05270	GTPase Era	10.5	11	97	99	0.943583	-0.0837784	0.967481	-0.0476944	1	1	1	1	0.533184
RS_RS05275	DNA repair protein RecO	35	35.5	335	340	0.974593	-0.0371283	0.972908	-0.0396243	1	1	1	1	0.588799
RS_RS05280	pyridoxine 5'-phosphate synthase	11	10	92	89	1.08737	0.120839	1.02071	0.0295779	1	1	1	1	0.56337
RS_RS05285	holo-ACP synthase	4.5	5	38	34	0.889664	-0.168667	1.1036	0.142214	1	1	1	1	0.533184
RS_RS05290	beta-N-acetylhexosaminidase	29	25.5	267	240.5	1.12419	0.168891	1.09623	0.132552	1	1	1	1	0.647025
RS_RS05295	elongation factor P	5.5	5.5	47	47	0.988516	-0.0166642	0.987429	-0.0182507	1	1	1	1	0.591739
RS_RS05300	elongation factor P maturation arginine rhamnosyltransferase EarP	11.5	12.5	109	111.5	0.909434	-0.136958	0.96529	-0.0509662	1	1	1	1	0.572957
RS_RS05305	excinuclease ABC subunit UvrC	61	63.5	567.5	578	0.949598	-0.0746115	0.969492	-0.0446998	1	1	1	1	0.547436
RS_RS05310	CDP-diacylglycerol--glycerol-3-phosphate 3-phosphatidyltransferase	4	3.5	36	32	1.12973	0.175981	1.11086	0.151674	1	1	1	1	0.541981
RS_RS05315	tRNA-Gly	1	1	10	10	1	0	0.987429	-0.0182507	1	1	1	1	NaN
RS_RS05320	tRNA-Gly	1	1	10	10	1	0	0.987429	-0.0182507	1	1	1	1	NaN
RS_RS05325	tRNA-Cys	0	0	0	0	1	0	1	0	1	1	1	1	NaN
RS_RS25415	hypothetical protein	6	5	50	47.5	1.18622	0.24637	1.0394	0.0557499	1	1	1	1	0
RS_RS05330	DNA-binding response regulator	17	17.5	159	166.5	0.960272	-0.0584844	0.94295	-0.0847461	1	1	1	1	0.538055
RS_RS05335	LysM peptidoglycan-binding domain-containing protein	51.5	56	474	519.5	0.909081	-0.137519	0.900946	-0.150487	1	1	1	1	0.499086
RS_RS05340	CHASE2 domain-containing protein	45	48	399.5	408	0.926733	-0.109774	0.966858	-0.0486243	1	1	1	1	0.592061
RS_RS25420	hypothetical protein	7.5	8	70	77.5	0.926733	-0.109774	0.891872	-0.165092	1	1	1	1	0.56337
RS_RS05345	DNA-binding response regulator	20	19	179	177	1.04054	0.0573364	0.998587	-0.00204043	1	1	1	1	0.535434
RS_RS05350	GlsB/YeaQ/YmgE family stress response membrane protein	9	9	75	76.5	0.988516	-0.0166642	0.968068	-0.0468198	1	1	1	1	0.591739
RS_RS05355	FadR family transcriptional regulator	21	19	199.5	172	1.09257	0.127726	1.1453	0.19573	1	1	1	1	0.633063
RS_RS05360	glucarate dehydratase	23.5	23.5	217	211	0.988516	-0.0166642	1.01551	0.0222014	1	1	1	1	0.591739
RS_RS05365	MFS transporter	30.5	33	284	311.5	0.913628	-0.130321	0.900257	-0.151592	1	1	1	1	0.539841
RS_RS05370	glycoside hydrolase family 31 protein	82.5	81.5	753	750	1.00064	0.000929878	0.991379	-0.0124914	1	1	1	1	0.536913
RS_RS05375	porin	57	59	521.5	543.5	0.955007	-0.0664172	0.94746	-0.0778634	1	1	1	1	0.514329
RS_RS05380	aldose 1-epimerase	23.5	24.5	222.5	227	0.948168	-0.0767852	0.967855	-0.0471376	1	1	1	1	0.510037
RS_RS05385	porin	38	38.5	367	365.5	0.975678	-0.0355232	0.991482	-0.012342	1	1	1	1	0.541981
RS_RS05390	maleylacetoacetate isomerase	18.5	18.5	160.5	170.5	0.988516	-0.0166642	0.929516	-0.105449	1	1	1	1	0.591739
RS_RS05395	FAA hydrolase family protein	19.5	18	179	169	1.07089	0.098813	1.04586	0.0646857	1	1	1	1	0.555839
RS_RS05400	gentisate 1,2-dioxygenase	35	36.5	331	331	0.947892	-0.0772057	0.987429	-0.0182507	1	1	1	1	0.485686
RS_RS05405	non-heme iron oxygenase ferredoxin subunit	2	2	18	19.5	0.988516	-0.0166642	0.911473	-0.133728	1	1	1	1	0.591739
RS_RS05410	salicylate-5-hydroxylase small oxygenase NagH	16	17.5	147	166	0.903786	-0.145947	0.87441	-0.193618	1	1	1	1	0.588799
RS_RS05415	salicylate 5-hydroxylase large oxygenase NagG	26.5	29	247.5	274.5	0.903299	-0.146725	0.890305	-0.167628	1	1	1	1	0.631801
RS_RS05420	naphthalene 1,2-dioxygenase	29	27.5	270.5	266	1.04243	0.0599571	1.00413	0.0059517	1	1	1	1	0.534482
RS_RS05425	LysR family transcriptional regulator	22.5	22	208	207	1.01098	0.0157573	0.992199	-0.0112979	1	1	1	1	0.549045
RS_RS05430	MFS transporter	34.5	34	324	312	1.00305	0.00439743	1.02541	0.0361971	1	1	1	1	0.545793
RS_RS05435	LysR family transcriptional regulator	14.5	14.5	128	129	0.988516	-0.0166642	0.979775	-0.0294779	1	1	1	1	0.591739
RS_RS05440	AEC family transporter	24.5	20.5	217.5	188.5	1.1814	0.240494	1.13934	0.1882	1	1	1	1	0.546467
RS_RS05445	pyridoxal phosphate-dependent aminotransferase	42	41.5	390	389	1.00043	0.000613809	0.989968	-0.0145467	1	1	1	1	0.541981
RS_RS05450	XRE family transcriptional regulator	9	10	87.5	95.5	0.889664	-0.168667	0.904713	-0.144468	1	1	1	1	0
RS_RS05455	GlxA family transcriptional regulator	28	29	266	277	0.954429	-0.0672903	0.948217	-0.0767104	1	1	1	1	0.535434
RS_RS05465	sarcosine oxidase subunit beta family protein	36.5	36.5	324	326	0.988516	-0.0166642	0.981371	-0.0271288	1	1	1	1	0.591739
RS_RS05470	sarcosine oxidase subunit delta	5.5	5.5	53	47.5	0.988516	-0.0166642	1.10176	0.139814	1	1	1	1	0.591739
RS_RS05475	sarcosine oxidase subunit alpha family protein	85.5	80.5	773	742	1.04991	0.0702715	1.02868	0.0407986	1	1	1	1	0.497443
RS_RS05480	sarcosine oxidase subunit gamma	21	25	192.5	222	0.830353	-0.268203	0.856217	-0.223952	1	1	1	1	0.498376
RS_RS05485	diguanylate cyclase	9.5	9.5	86.5	87.5	0.988516	-0.0166642	0.976144	-0.0348335	1	1	1	1	0.591739
RS_RS05490	formyltetrahydrofolate deformylase	18	21.5	152.5	195.5	0.827595	-0.273004	0.770245	-0.37661	1	1	1	1	0.247892
RS_RS25430	GlxA family transcriptional regulator	15.5	17.5	136	149.5	0.875542	-0.191751	0.898263	-0.154789	1	1	1	1	0.571717
RS_RS05510	tRNA-Lys	2	3	20	28.5	0.65901	-0.601627	0.692933	-0.529213	1	1	1	1	0
RS_RS05515	LysR family transcriptional regulator	14	13.5	125.5	120	1.02513	0.0358032	1.03269	0.0464023	1	1	1	1	0.541981
RS_RS05520	YeiH family putative sulfate export transporter	22	19	196	168	1.1446	0.19484	1.152	0.204142	1	1	1	1	0.523601
RS_RS05530	DUF899 domain-containing protein	32	34	302	322.5	0.930368	-0.104127	0.924662	-0.113001	1	1	1	1	0
RS_RS05535	tRNA-Leu	0.5	1	3.5	7	0.494258	-1.01666	0.493715	-1.01825	1	1	1	1	0.56337
RS_RS05540	tRNA-Asn	0	0	0	0	1	0	1	0	1	1	1	1	NaN
RS_RS05545	ferredoxin family protein	6	5	55	44.5	1.18622	0.24637	1.22042	0.287376	1	1	1	1	0.523601
RS_RS05550	single-stranded-DNA-specific exonuclease RecJ	45	44.5	417.5	393.5	0.999623	-0.000544517	1.04765	0.0671619	1	1	1	1	0.541981
RS_RS05555	hypothetical protein	30.5	29	269	241	1.03965	0.0560922	1.10215	0.140322	1	1	1	1	0.503916
RS_RS05560	lipoprotein-releasing system transmembrane subunit LolC	9	9	79	80.5	0.988516	-0.0166642	0.96903	-0.0453868	1	1	1	1	0.591739
RS_RS05565	lipoprotein-releasing system ATP-binding protein LolD	11	9.5	99.5	87	1.1446	0.19484	1.1293	0.17543	1	1	1	1	0.574728
RS_RS05570	TatD family deoxyribonuclease	18	19	175	178	0.936489	-0.0946667	0.970787	-0.042773	1	1	1	1	0
RS_RS05575	DNA internalization-related competence protein ComEC/Rec2	63.5	61.5	566	552	1.02066	0.029506	1.01247	0.0178831	1	1	1	1	0.521292
RS_RS05580	circularly permuted type 2 ATP-grasp protein	65.5	64.5	606.5	611.5	1.00384	0.00553156	0.979355	-0.0300955	1	1	1	1	0.536913
RS_RS05585	alpha-E domain-containing protein	19.5	18.5	175	161	1.04195	0.0592847	1.07329	0.102044	1	1	1	1	0.515339
RS_RS05590	transglutaminase family protein	25.5	26.5	239	247	0.951213	-0.0721593	0.955448	-0.0657511	1	1	1	1	0.52432
RS_RS05595	hypothetical protein	18.5	19	164	172	0.962502	-0.0551383	0.941502	-0.0869634	1	1	1	1	0.533492
RS_RS05600	alpha/beta hydrolase	15.5	12.5	133.5	112	1.22576	0.293676	1.17698	0.23509	1	1	1	1	0.496201
RS_RS05605	CTP synthetase	12.5	11	110	108	1.12331	0.16776	1.00572	0.00822156	1	1	1	1	0.542427
RS_RS05610	2-dehydro-3-deoxyphosphooctonate aldolase	7	7.5	59.5	61	0.922615	-0.1162	0.963148	-0.0541702	1	1	1	1	0.538055
RS_RS05615	DUF1330 domain-containing protein	19	19	185.5	187.5	0.988516	-0.0166642	0.976897	-0.0337221	1	1	1	1	NaN
RS_RS05620	enolase	20.5	17.5	188	165	1.15798	0.211605	1.12507	0.170016	1	1	1	1	0.529043
RS_RS05625	cell division protein FtsB	3	2	24	17.5	1.48277	0.568298	1.35419	0.437429	1	1	1	1	0
RS_RS05630	hypothetical protein	26.5	27	250.5	266.5	0.97021	-0.0436312	0.928146	-0.107576	1	1	1	1	0.56337
RS_RS05635	molecular chaperone Hsp33	31.5	31	302	292	1.00446	0.00641943	1.02125	0.0303295	1	1	1	1	0.549045
RS_RS05640	gamma carbonic anhydrase family protein	15.5	16.5	151.5	160.5	0.928606	-0.106862	0.932059	-0.101506	1	1	1	1	0.572957
RS_RS05645	DUF455 domain-containing protein	18.5	20	164.5	168.5	0.914377	-0.129139	0.963989	-0.0529117	1	1	1	1	0.695783
RS_RS05650	alpha/beta hydrolase	23.5	26.5	209	231.5	0.876608	-0.189996	0.891459	-0.16576	1	1	1	1	0.521331
RS_RS05655	thiol-disulfide oxidoreductase DCC family protein	11.5	10.5	105.5	104	1.08266	0.11458	1.00167	0.00240882	1	1	1	1	0.536913
RS_RS05660	DUF4166 domain-containing protein	6	7	56	63.5	0.847299	-0.239057	0.870804	-0.19958	1	1	1	1	0.514329
RS_RS05665	KR domain-containing protein	27.5	29.5	258.5	277.5	0.921498	-0.117948	0.919822	-0.120574	1	1	1	1	0.520874
RS_RS05670	ferredoxin--NADP(+) reductase	33	32.5	314	307	1.00372	0.00536212	1.00994	0.0142753	1	1	1	1	0.540442
RS_RS05675	PHP domain-containing protein	31.5	34	309.5	325	0.915831	-0.126847	0.940337	-0.088751	1	1	1	1	0.539841
RS_RS05680	threonylcarbamoyl-AMP synthase	14.5	12.5	133	119	1.14668	0.197461	1.1036	0.142214	1	1	1	1	0.63641
RS_RS05685	site-2 protease family protein	6.5	4.5	58	45	1.42786	0.513851	1.27269	0.347877	1	1	1	1	0.544931
RS_RS05690	tryptophan--tRNA ligase	11	11	92.5	88	0.988516	-0.0166642	1.03792	0.0536992	1	1	1	1	0.591739
RS_RS05695	class I SAM-dependent methyltransferase	25.5	27	239	251	0.933598	-0.0991263	0.940222	-0.0889274	1	1	1	1	0.517751
RS_RS05700	4-hydroxy-tetrahydrodipicolinate synthase	27.5	26.5	245	233.5	1.02582	0.0367751	1.03606	0.0511085	1	1	1	1	0.536913
RS_RS05705	outer membrane protein assembly factor BamC	27.5	29	264	276.5	0.937386	-0.0932855	0.94279	-0.0849922	1	1	1	1	0.504947
RS_RS05710	MBL fold metallo-hydrolase	27.5	30.5	269.5	295.5	0.891285	-0.166042	0.900549	-0.151124	1	1	1	1	0.618857
RS_RS25435	hypothetical protein	5	5	47	48.5	0.988516	-0.0166642	0.95689	-0.0635746	1	1	1	1	NaN
RS_RS05720	cupin domain-containing protein	21.5	19.5	186	169	1.0899	0.124198	1.08676	0.120029	1	1	1	1	0.544931
RS_RS05725	peptidylprolyl isomerase	18	19.5	174	184.5	0.912476	-0.132141	0.931234	-0.102784	1	1	1	1	0.485686
RS_RS05730	hypothetical protein	26	27	246.5	253	0.951904	-0.071112	0.962061	-0.0558004	1	1	1	1	0.541981
RS_RS05735	DNA mismatch repair protein MutS	78	71	731.5	674	1.08598	0.118991	1.07167	0.0998586	1	1	1	1	0.457786
RS_RS05740	LysR family transcriptional regulator	15.5	17.5	143.5	151.5	0.875542	-0.191751	0.935288	-0.0965177	1	1	1	1	0.545083
RS_RS05745	MFS transporter	30	31	275.5	287	0.956628	-0.0639699	0.947863	-0.0772491	1	1	1	1	0.588799
RS_RS05750	2,5-didehydrogluconate reductase DkgB	22.5	22	205	204	1.01098	0.0157573	0.99227	-0.0111959	1	1	1	1	0.533492
RS_RS05755	chemotaxis protein	44	46	396	418.5	0.945537	-0.0807945	0.934342	-0.0979778	1	1	1	1	0
RS_RS05760	methyl-accepting chemotaxis protein	34	35	304.5	315.5	0.960272	-0.0584844	0.953002	-0.0694484	1	1	1	1	0.514329
RS_RS05765	MOSC domain-containing protein	15.5	15.5	132.5	134.5	0.988516	-0.0166642	0.972746	-0.0398645	1	1	1	1	0.591739
RS_RS05770	GMP synthase	6	6.5	53	58.5	0.912476	-0.132141	0.894594	-0.160695	1	1	1	1	0.541981
RS_RS05775	XRE family transcriptional regulator	13	12.5	125.5	113	1.02806	0.0399193	1.09666	0.133114	1	1	1	1	0.523601
RS_RS05780	inositol monophosphatase	13.5	12	121.5	107.5	1.11208	0.153261	1.11602	0.158369	1	1	1	1	0.695783
RS_RS05785	RNA methyltransferase	21	21	202.5	206	0.988516	-0.0166642	0.970653	-0.0429731	1	1	1	1	0.591739
RS_RS05790	serine O-acetyltransferase	9	7	80.5	60.5	1.27095	0.345906	1.31385	0.393803	1	1	1	1	0.523601
RS_RS05795	UDP-2,3-diacylglucosamine hydrolase	8	9.5	74	92.5	0.832434	-0.264592	0.789943	-0.340179	1	1	1	1	0.588799
RS_RS05800	cyclophilin	5	6	40.5	49	0.823763	-0.279699	0.816141	-0.29311	1	1	1	1	0
RS_RS05805	peptidyl-prolyl cis-trans isomerase	17	18.5	161.5	172	0.908366	-0.138655	0.92715	-0.109125	1	1	1	1	0.561951
RS_RS05810	hypothetical protein	15.5	15.5	146	142.5	0.988516	-0.0166642	1.01168	0.0167558	1	1	1	1	0.591739
RS_RS05815	cysteine--tRNA ligase	13.5	12.5	120.5	115	1.0676	0.0943671	1.03465	0.0491486	1	1	1	1	0.633063
RS_RS05820	DNA-3-methyladenine glycosylase 2 family protein	11.5	12	110	108.5	0.947328	-0.0780647	1.00108	0.00155783	1	1	1	1	0.56337
RS_RS05825	acetyl-CoA carboxylase carboxyl transferase subunit alpha	17	15	155.5	136.5	1.12032	0.163908	1.12487	0.169763	1	1	1	1	0.62549
RS_RS05830	tRNA lysidine(34) synthetase TilS	26.5	25	226	221.5	1.04783	0.0674001	1.00749	0.0107654	1	1	1	1	0.549045
RS_RS05835	aspartate kinase	12.5	15	122	139	0.823763	-0.279699	0.866665	-0.206454	1	1	1	1	0.539841
RS_RS05840	tRNA-Ser	0	0	0	0	1	0	1	0	1	1	1	1	NaN
RS_RS05845	enoyl-[acyl-carrier-protein] reductase FabI	6.5	6	59.5	53.5	1.07089	0.098813	1.09817	0.1351	1	1	1	1	0.549045
RS_RS05850	ABC transporter substrate-binding protein	85.5	83.5	781	778	1.01219	0.017484	0.991237	-0.0126983	1	1	1	1	0.63641
RS_RS05855	microcin C ABC transporter permease YejB	36.5	35.5	347	340	1.01636	0.0234133	1.00776	0.0111503	1	1	1	1	0.515339
RS_RS05860	ABC transporter permease	41	48	374	419.5	0.844357	-0.244075	0.88033	-0.183883	1	1	1	1	0.599608
RS_RS05865	ABC transporter ATP-binding protein	39.5	39.5	368	373.5	0.988516	-0.0166642	0.972889	-0.0396531	1	1	1	1	0.591739
RS_RS05870	peptidoglycan endopeptidase	16	15.5	155	141.5	1.0204	0.0291395	1.08164	0.113216	1	1	1	1	0.523601
RS_RS05875	esterase	27.5	27.5	256	251.5	0.988516	-0.0166642	1.0051	0.00733476	1	1	1	1	0.591739
RS_RS05880	glutamate--tRNA ligase	12.5	12	114	112.5	1.0297	0.0422295	1.0006	0.00085817	1	1	1	1	0.56337
RS_RS05885	tRNA-Ala	5	5	47	48.5	0.988516	-0.0166642	0.95689	-0.0635746	1	1	1	1	NaN
RS_RS05890	tRNA-Glu	7	8	65.5	76.5	0.864951	-0.209309	0.845446	-0.242215	1	1	1	1	0
RS_RS05895	tRNA-Asp	7	7	66.5	70	0.988516	-0.0166642	0.938058	-0.0922512	1	1	1	1	NaN
RS_RS05900	tRNA-Ala	5	5	48.5	47.5	0.988516	-0.0166642	1.00822	0.0118066	1	1	1	1	NaN
RS_RS05905	tRNA-Glu	6.5	8	62	79.5	0.803169	-0.316224	0.770071	-0.376937	1	1	1	1	0.504947
RS_RS05910	tRNA-Asp	6	7	60	70	0.847299	-0.239057	0.846368	-0.240643	1	1	1	1	0
RS_RS05915	MATE family efflux transporter	56.5	53	532.5	497	1.0538	0.0755943	1.05796	0.081285	1	1	1	1	0.598056
RS_RS05920	glycosyltransferase family 39 protein	27.5	26.5	251.5	246	1.02582	0.0367751	1.00951	0.0136494	1	1	1	1	0.526839
RS_RS05925	50S ribosomal protein L31 type B	2	2	20	20	0.988516	-0.0166642	0.987429	-0.0182507	1	1	1	1	NaN
RS_RS05930	hypothetical protein	10	11.5	96	104.5	0.859579	-0.218298	0.907112	-0.140647	1	1	1	1	0.485686
RS_RS05935	membrane protein	16.5	17	153.5	154.5	0.959442	-0.0597329	0.981038	-0.0276188	1	1	1	1	0.56337
RS_RS05940	DNA-binding response regulator	13	13	122.5	130	0.988516	-0.0166642	0.930462	-0.103981	1	1	1	1	0.591739
RS_RS05945	sigma-54-dependent Fis family transcriptional regulator	33	32.5	298.5	299.5	1.00372	0.00536212	0.984132	-0.0230757	1	1	1	1	0.541981
RS_RS05950	transcription termination factor Rho	10	10.5	90.5	93.5	0.941444	-0.0870535	0.955747	-0.0652992	1	1	1	1	0.588799
RS_RS05955	thioredoxin TrxA	1	1	10	10	1	0	0.987429	-0.0182507	1	1	1	1	NaN
RS_RS05960	recombinase RecB	44	40	386	360	1.08737	0.120839	1.05874	0.0823533	1	1	1	1	0.63641
RS_RS05965	ATP-dependent exonuclease	52	53	459	462	0.969864	-0.0441449	0.981017	-0.0276494	1	1	1	1	0.539819
RS_RS25440	Pseudo gene	2	2	20	20	0.988516	-0.0166642	0.987429	-0.0182507	1	1	1	1	NaN
RS_RS05970	DNA polymerase III subunit gamma/tau	27	26	243	223.5	1.02654	0.0377836	1.07358	0.102431	1	1	1	1	0.514329
RS_RS05975	YbaB/EbfC family nucleoid-associated protein	6	6	53.5	55.5	0.988516	-0.0166642	0.951846	-0.0711995	1	1	1	1	0.591739
RS_RS05980	recombination protein RecR	22.5	22	214	211	1.01098	0.0157573	1.00147	0.00211714	1	1	1	1	0.533492
RS_RS05985	carbohydrate porin	60.5	61	569	572	0.980413	-0.0285383	0.98225	-0.0258371	1	1	1	1	0.545278
RS_RS05990	GntR family transcriptional regulator	23	20.5	200.5	188.5	1.10907	0.149346	1.05029	0.0707871	1	1	1	1	0.389591
RS_RS05995	CoA transferase	34	33.5	312	306.5	1.00327	0.00470947	1.00515	0.0074083	1	1	1	1	0.541981
RS_RS06000	ABC transporter substrate-binding protein	33.5	35.5	323	333.5	0.932825	-0.100322	0.956341	-0.0644032	1	1	1	1	0.571717
RS_RS06005	ABC transporter ATP-binding protein	12.5	13	115.5	116.5	0.950496	-0.0732477	0.978954	-0.0306878	1	1	1	1	0.56337
RS_RS06010	ABC transporter permease	30	33.5	279.5	300.5	0.885238	-0.175863	0.918424	-0.122767	1	1	1	1	0.247892
RS_RS06015	TetR/AcrR family transcriptional regulator	30	29.5	294	290	1.00527	0.00758336	1.00105	0.0015126	1	1	1	1	0.523601
RS_RS06020	alkene reductase	41.5	44.5	399.5	415.5	0.921874	-0.117358	0.949406	-0.0749036	1	1	1	1	0.618857
RS_RS06025	NADPH:quinone oxidoreductase family protein	26	27.5	249	265.5	0.934597	-0.0975842	0.926064	-0.110817	1	1	1	1	0.485686
RS_RS06030	5'-nucleotidase SurE	24.5	23	226	220.5	1.05298	0.0744837	1.01206	0.0172935	1	1	1	1	0.695783
RS_RS06035	protein-L-isoaspartate O-methyltransferase	28	25	267	241	1.10714	0.146835	1.09396	0.129556	1	1	1	1	0.574728
RS_RS06040	LysM peptidoglycan-binding domain-containing protein	25.5	27	234	247.5	0.933598	-0.0991263	0.93357	-0.0991706	1	1	1	1	0.695783
RS_RS06045	RNA polymerase sigma factor RpoS	34.5	34	327.5	324.5	1.00305	0.00439743	0.996558	-0.00497422	1	1	1	1	0.56337
RS_RS06050	EEP domain-containing protein	16	15.5	139.5	138.5	1.0204	0.0291395	0.994559	-0.00787151	1	1	1	1	0.541981
RS_RS06055	23S rRNA (uracil(1939)-C(5))-methyltransferase RlmD	44	43.5	427.5	427	0.999878	-0.000176059	0.988586	-0.0165623	1	1	1	1	0.541981
RS_RS06060	BAX inhibitor (BI)-1/YccA family protein	29.5	29.5	282	278	0.988516	-0.0166642	1.00164	0.00235963	1	1	1	1	0.591739
RS_RS06065	nucleoside-diphosphate kinase	1	1.5	9	15	0.65901	-0.601627	0.592458	-0.755216	1	1	1	1	0.588799
RS_RS06070	23S rRNA (adenine(2503)-C(2))-methyltransferase RlmN	11	9	95.5	84.5	1.20819	0.272842	1.11597	0.158299	1	1	1	1	0.486871
RS_RS06075	type IV pilus biogenesis/stability protein PilW	8	6.5	67.5	58.5	1.21663	0.282896	1.13934	0.1882	1	1	1	1	0.523601
RS_RS06080	DUF4115 domain-containing protein	6	4	53.5	37.5	1.48277	0.568298	1.40873	0.494398	1	1	1	1	0
RS_RS06085	4-hydroxy-3-methylbut-2-en-1-yl diphosphate synthase (flavodoxin)	11.5	10	104.5	90	1.13679	0.18497	1.14652	0.197255	1	1	1	1	0.555839
RS_RS06090	histidine--tRNA ligase	6.5	6.5	55	56.5	0.988516	-0.0166642	0.961214	-0.0570699	1	1	1	1	0.591739
RS_RS06095	membrane protein	12	11	111	98.5	1.07838	0.108867	1.11274	0.154113	1	1	1	1	0.541981
RS_RS06100	outer membrane protein assembly factor BamB	12.5	12	112	110.5	1.0297	0.0422295	1.00083	0.00120171	1	1	1	1	0.56337
RS_RS06105	ribosome biogenesis GTPase Der	13	13	126.5	122.5	0.988516	-0.0166642	1.01967	0.028105	1	1	1	1	0.591739
RS_RS06110	RNA-binding protein Hfq	0	0	0	0	1	0	1	0	1	1	1	1	NaN
RS_RS06115	GTPase HflX	30	28	284.5	267.5	1.05912	0.0828715	1.05018	0.0706391	1	1	1	1	0.497374
RS_RS06120	FtsH protease activity modulator HflK	40	37.5	368	354	1.05442	0.0764452	1.02648	0.0377058	1	1	1	1	0.510482
RS_RS06125	protease modulator HflC	14.5	13.5	130	124.5	1.06174	0.0864293	1.03105	0.0441152	1	1	1	1	0.633063
RS_RS06130	DUF2065 domain-containing protein	4	4	39.5	39	0.988516	-0.0166642	1.00009	0.000127876	1	1	1	1	NaN
RS_RS06135	ATP phosphoribosyltransferase regulatory subunit	18.5	15.5	157.5	143	1.17984	0.238593	1.08755	0.121086	1	1	1	1	0.529043
RS_RS06140	adenylosuccinate synthetase	15.5	13	139	122.5	1.17861	0.237092	1.12043	0.164052	1	1	1	1	0.627877
RS_RS06145	phosphoribosyltransferase	36	36	338.5	345	0.988516	-0.0166642	0.968826	-0.0456912	1	1	1	1	0.591739
RS_RS06150	tRNA-Leu	17	17	163.5	163.5	0.988516	-0.0166642	0.987429	-0.0182507	1	1	1	1	0.591739
RS_RS06155	ribonuclease R	90.5	98.5	858	942.5	0.90823	-0.13887	0.898901	-0.153766	1	1	1	1	0.512297
RS_RS06160	23S rRNA (guanosine(2251)-2'-O)-methyltransferase RlmB	18.5	20	179	184.5	0.914377	-0.129139	0.957994	-0.0619119	1	1	1	1	0.504947
RS_RS06165	NAD-dependent deacylase	20.5	20.5	187	178	0.988516	-0.0166642	1.03736	0.0529104	1	1	1	1	0.591739
RS_RS06170	transaldolase	44	44.5	426.5	430	0.977409	-0.032966	0.979392	-0.0300416	1	1	1	1	0.537222
RS_RS06175	ribose-5-phosphate isomerase	7.5	7	65.5	63	1.05912	0.0828715	1.02661	0.0378924	1	1	1	1	0.549045
RS_RS06180	nitrate reductase	48.5	49.5	452.5	477	0.968546	-0.046108	0.936712	-0.0943221	1	1	1	1	0.531211
RS_RS06185	methyl-accepting chemotaxis protein	29.5	29	270.5	268	1.00556	0.00799787	0.99664	-0.00485506	1	1	1	1	0.542037
RS_RS06190	Fe(2+)-trafficking protein	7	8	68.5	76	0.864951	-0.209309	0.889986	-0.168146	1	1	1	1	0
RS_RS06195	porin	49	51	448	454	0.94975	-0.0743797	0.97438	-0.0374442	1	1	1	1	0.588799
RS_RS06200	5-deoxy-glucuronate isomerase	29	30.5	267.5	276.5	0.9399	-0.0894205	0.955289	-0.0659912	1	1	1	1	0.521984
RS_RS06205	myo-inosose-2 dehydratase	24.5	24	223	218.5	1.00911	0.0130832	1.00777	0.0111598	1	1	1	1	0.542037
RS_RS06210	3D-(3,5/4)-trihydroxycyclohexane-1,2-dione acylhydrolase (decyclizing)	28	31.5	263.5	282	0.878681	-0.186589	0.922651	-0.116143	1	1	1	1	0.247892
RS_RS06215	5-dehydro-2-deoxygluconokinase	41	42	367.5	377.5	0.96498	-0.0514296	0.961272	-0.056983	1	1	1	1	0.533184
RS_RS06220	rhizopine-binding protein	11	12.5	102.5	110	0.869894	-0.201089	0.920105	-0.12013	1	1	1	1	0.588799
RS_RS06225	sugar ABC transporter ATP-binding protein	21.5	22	200.5	205.5	0.966049	-0.049831	0.963404	-0.0537868	1	1	1	1	0.533492
RS_RS06230	ABC transporter permease	23.5	24	223	227	0.967922	-0.0470378	0.97003	-0.0438992	1	1	1	1	0.56337
RS_RS06235	sugar phosphate isomerase/epimerase	20.5	19.5	196.5	183.5	1.03921	0.0554856	1.05738	0.0804986	1	1	1	1	0.536913
RS_RS06240	protein implicated IN myo-inositol catabolite pathway	15.5	17	140.5	152	0.901294	-0.149931	0.912722	-0.131752	1	1	1	1	0.50563
RS_RS06245	inositol 2-dehydrogenase	19.5	22	185	190.5	0.876184	-0.190694	0.958921	-0.0605164	1	1	1	1	0.539841
RS_RS06250	myo-inositol catabolism protein	30.5	30	279	277.5	1.00499	0.00718256	0.992767	-0.0104733	1	1	1	1	0.549045
RS_RS06255	gfo/Idh/MocA family oxidoreductase	37.5	38	348	341	0.975509	-0.035773	1.0077	0.0110649	1	1	1	1	0.543455
RS_RS06260	MurR/RpiR family transcriptional regulator	20.5	21	195.5	199.5	0.96498	-0.0514296	0.967631	-0.0474708	1	1	1	1	0.533184
RS_RS06265	amino-acid N-acetyltransferase	30	25	270.5	227	1.18622	0.24637	1.17665	0.234686	1	1	1	1	0.452351
RS_RS06270	ATP-dependent RNA helicase HrpA	119	112	1078.5	1025.5	1.0503	0.0707987	1.03846	0.054448	1	1	1	1	0.647025
RS_RS06275	YncE family protein	15.5	14.5	144.5	142	1.05669	0.0795511	1.00481	0.00692791	1	1	1	1	0.633063
RS_RS06280	polysaccharide deacetylase family protein	23.5	22	222.5	216.5	1.05591	0.0784931	1.01479	0.0211877	1	1	1	1	0.695783
RS_RS06285	sterol desaturase family protein	31	29.5	284.5	263	1.03878	0.0548891	1.06815	0.0951152	1	1	1	1	0.558291
RS_RS06290	membrane protein	32.5	31	314	290	1.03635	0.0515073	1.06915	0.096461	1	1	1	1	0.695783
RS_RS06295	competence/damage-inducible protein A	21	23	196	207	0.902558	-0.147909	0.934957	-0.0970278	1	1	1	1	0.631895
RS_RS06300	rhodanese-like domain-containing protein	8	7	74	67.5	1.12973	0.175981	1.08252	0.114387	1	1	1	1	0.56337
RS_RS06305	type I glutamate--ammonia ligase	8.5	9.5	76	89.5	0.884461	-0.177129	0.838487	-0.254139	1	1	1	1	0.572957
RS_RS06310	hypothetical protein	23	22.5	224	220	1.01048	0.0150447	1.00538	0.00774456	1	1	1	1	0.523601
RS_RS06315	PAS domain-containing sensor histidine kinase	26	24.5	233	219.5	1.04904	0.0690657	1.04816	0.0678584	1	1	1	1	0.597022
RS_RS06320	nitrogen regulation protein NR(I)	28.5	27.5	255	259	1.02446	0.0348661	0.972179	-0.0407055	1	1	1	1	0.53203
RS_RS06325	hypothetical protein	7.5	6.5	71	59	1.1406	0.189787	1.18826	0.248853	1	1	1	1	0.633063
RS_RS06330	HAD family hydrolase	17.5	19	164	168	0.910475	-0.135309	0.963919	-0.0530161	1	1	1	1	0.50563
RS_RS06335	sn-glycerol-3-phosphate ABC transporter substrate-binding protein UgpB	46.5	45	419	410.5	1.02147	0.0306415	1.00788	0.0113174	1	1	1	1	0.518202
RS_RS06340	sn-glycerol-3-phosphate ABC transporter permease UgpA	24	25	221	225	0.948975	-0.0755579	0.969875	-0.0441293	1	1	1	1	0.588799
RS_RS06345	sn-glycerol-3-phosphate ABC transporter permease UgpE	23	25	223.5	225	0.909434	-0.136958	0.980846	-0.0279008	1	1	1	1	0.498376
RS_RS06350	sn-glycerol-3-phosphate import ATP-binding protein UgpC	28	29.5	268.5	274	0.938252	-0.0919523	0.967609	-0.0475045	1	1	1	1	0.485686
RS_RS06355	glycerophosphodiester phosphodiesterase	18.5	16.5	167	155	1.10834	0.148395	1.06388	0.0893292	1	1	1	1	0.544931
RS_RS06360	2-oxoglutarate dehydrogenase E1 component	17.5	17.5	152	153	0.988516	-0.0166642	0.980976	-0.027711	1	1	1	1	0.591739
RS_RS06365	dihydrolipoyllysine-residue succinyltransferase	14.5	16.5	135.5	145	0.868696	-0.203077	0.922736	-0.116011	1	1	1	1	0.500069
RS_RS06370	dihydrolipoyl dehydrogenase	7.5	7	66	59	1.05912	0.0828715	1.10458	0.1435	1	1	1	1	0.549045
RS_RS06375	cell division protein ZapE	44.5	40.5	412	380.5	1.08615	0.119219	1.06917	0.0964972	1	1	1	1	0.531951
RS_RS06380	2-phosphosulfolactate phosphatase	21.5	20.5	191	185.5	1.03674	0.0520486	1.01671	0.0239028	1	1	1	1	0.633063
RS_RS06385	copper-translocating P-type ATPase	63	62	571.5	564.5	1.00446	0.00641943	0.999674	-0.000470735	1	1	1	1	0.56337
RS_RS06390	cbb3-type cytochrome oxidase assembly protein CcoS	5.5	4.5	51.5	40	1.20819	0.272842	1.27132	0.346322	1	1	1	1	0.633063
RS_RS06395	cytochrome-c oxidase, cbb3-type subunit I	82	78.5	766	742.5	1.03259	0.0462671	1.01868	0.0267027	1	1	1	1	0.557687
RS_RS06400	cytochrome-c oxidase, cbb3-type subunit II	25.5	26	231	236.5	0.969506	-0.0446786	0.964466	-0.052198	1	1	1	1	0.533492
RS_RS06405	cbb3-type cytochrome oxidase subunit 3	2.5	5.5	23	45.5	0.449325	-1.15417	0.49914	-1.00248	1	0.903283	1	1	0.618857
RS_RS06410	cytochrome-c oxidase, cbb3-type subunit III	31	31	279	281	0.988516	-0.0166642	0.980401	-0.0285557	1	1	1	1	0.591739
RS_RS06415	cytochrome c oxidase accessory protein CcoG	52.5	45.5	476	413.5	1.1406	0.189787	1.13668	0.184824	1	1	1	1	0.418457
RS_RS06420	membrane protein	1	1.5	8.5	12.5	0.65901	-0.601627	0.671452	-0.574644	1	1	1	1	0.588799
RS_RS06425	hypothetical protein	12.5	11.5	114.5	105	1.07447	0.10363	1.07677	0.106708	1	1	1	1	0.633063
RS_RS06430	fumarate/nitrate reduction transcriptional regulator Fnr	19.5	19	176	174.5	1.01453	0.0208105	0.995917	-0.00590226	1	1	1	1	0.549045
RS_RS06435	membrane protein	17	14.5	153	134.5	1.15895	0.212818	1.12325	0.167675	1	1	1	1	0.564414
RS_RS06440	SMC-Scp complex subunit ScpB	8	6.5	67	58.5	1.21663	0.282896	1.1309	0.177474	1	1	1	1	0.523601
RS_RS06445	23S rRNA pseudouridylate synthase B	62	61	595	584.5	1.00472	0.00679479	1.00517	0.00743599	1	1	1	1	0.523601
RS_RS06450	ribosome maturation factor	0.5	0	3	0	0.988516	-0.0166642	2.96229	1.56671	1	1	1	1	0.56337
RS_RS06455	transcription termination/antitermination protein NusA	9	8.5	80.5	76.5	1.04666	0.065798	1.03906	0.0552784	1	1	1	1	0.541981
RS_RS06460	translation initiation factor IF-2	25	24	234	226.5	1.0297	0.0422295	1.02013	0.0287468	1	1	1	1	0.523601
RS_RS06465	ribosome-binding factor A	2	1.5	16	13	1.31802	0.398373	1.2153	0.28131	1	1	1	1	0.523601
RS_RS06470	tRNA pseudouridine(55) synthase TruB	26	26	242	239.5	0.988516	-0.0166642	0.997736	-0.00326926	1	1	1	1	0.591739
RS_RS06475	MFS transporter	34	34.5	307	303.5	0.974189	-0.0377258	0.998816	-0.00170851	1	1	1	1	0.538055
RS_RS06480	hemolysin D	39.5	36.5	359.5	332.5	1.06976	0.097292	1.06761	0.0943868	1	1	1	1	0.496201
RS_RS06485	outer membrane CHANEL lipoprotein	39	39	363.5	353	0.988516	-0.0166642	1.0168	0.0240365	1	1	1	1	0.591739
RS_RS06490	MarR family transcriptional regulator	11	11.5	101	108	0.945537	-0.0807945	0.923429	-0.114927	1	1	1	1	0.588799
RS_RS06495	translational GTPase TypA	36.5	37.5	349	352.5	0.962155	-0.0556583	0.977625	-0.0326469	1	1	1	1	0.572957
RS_RS06505	enoyl-CoA hydratase/isomerase family protein	24	22.5	219	216	1.05442	0.0764452	1.00114	0.0016489	1	1	1	1	0.523601
RS_RS06510	tRNA dihydrouridine(20/20a) synthase DusA	40	40	371	376.5	0.988516	-0.0166642	0.973005	-0.0394813	1	1	1	1	0.591739
RS_RS06515	tRNA-His	3	3	28.5	28	0.988516	-0.0166642	1.00506	0.00728444	1	1	1	1	NaN
RS_RS06520	hypothetical protein	49	47	479.5	459	1.03058	0.0434568	1.03153	0.044786	1	1	1	1	0.486871
RS_RS06525	hypothetical protein	15.5	15.5	147.5	148	0.988516	-0.0166642	0.984093	-0.0231329	1	1	1	1	0.591739
RS_RS06530	hypothetical protein	57	54.5	525	499	1.03386	0.0480415	1.03888	0.055027	1	1	1	1	0.533944
RS_RS06535	hypothetical protein	3.5	3	34	30	1.15327	0.205728	1.11909	0.162322	1	1	1	1	0.56337
RS_RS06540	LexA repressor	14.5	13.5	132.5	118	1.06174	0.0864293	1.10877	0.148955	1	1	1	1	0.633063
RS_RS06545	ferredoxin--NADP reductase	5.5	7	48	57.5	0.776691	-0.364587	0.824289	-0.278778	1	1	1	1	0.56337
RS_RS06550	asparaginase	23	22.5	211.5	205	1.01048	0.0150447	1.01874	0.0267831	1	1	1	1	0.523601
RS_RS06555	30S ribosomal protein S6	0	0	0	0	1	0	1	0	1	1	1	1	NaN
RS_RS06560	primosomal replication protein N	2.5	1.5	21	13.5	1.64753	0.720301	1.536	0.619179	1	1	1	1	0.633063
RS_RS06565	30S ribosomal protein S18	4	5	34.5	44.5	0.790813	-0.338592	0.765535	-0.38546	1	1	1	1	0.56337
RS_RS06570	50S ribosomal protein L9	11.5	9.5	107.5	93	1.19662	0.25897	1.14138	0.190783	1	1	1	1	0.544931
RS_RS06575	replicative DNA helicase	9	9	81	82	0.988516	-0.0166642	0.975387	-0.0359527	1	1	1	1	0.591739
RS_RS06580	DUF47 domain-containing protein	10	9	85	78	1.09835	0.135339	1.07604	0.105738	1	1	1	1	0
RS_RS06585	inorganic phosphate transporter	36.5	36.5	349.5	349	0.988516	-0.0166642	0.988844	-0.0161852	1	1	1	1	0.591739
RS_RS06590	peptidoglycan endopeptidase	22.5	23	212	215.5	0.967026	-0.048373	0.971392	-0.0418743	1	1	1	1	0.533184
RS_RS06595	hypothetical protein	17	16.5	163	160.5	1.01847	0.0264045	1.00281	0.00404801	1	1	1	1	0.541981
RS_RS06600	PhoH family protein	44	43.5	414	414.5	0.999878	-0.000176059	0.986238	-0.019992	1	1	1	1	0.541981
RS_RS06605	peroxiredoxin	21	23	194	210	0.902558	-0.147909	0.912197	-0.132583	1	1	1	1	0.56337
RS_RS06610	4-deoxy-4-formamido-L-arabinose-phosphoundecaprenol deformylase	6.5	4.5	49.5	37.5	1.42786	0.513851	1.30341	0.382287	1	1	1	1	0.544931
RS_RS06615	bifunctional UDP-4-keto-pentose/UDP-xylose synthase	4.5	4.5	37	38.5	0.988516	-0.0166642	0.948958	-0.0755838	1	1	1	1	0.591739
RS_RS06620	formyltransferase	13	12.5	123.5	120	1.02806	0.0399193	1.01623	0.023226	1	1	1	1	0.541981
RS_RS06625	UDP-4-amino-4-deoxy-L-arabinose-oxoglutarate aminotransferase	7	7	63	66	0.988516	-0.0166642	0.942546	-0.0853648	1	1	1	1	NaN
RS_RS06630	DegT/DnrJ/EryC1/StrS aminotransferase family protein	12.5	13	111.5	106.5	0.950496	-0.0732477	1.03379	0.0479396	1	1	1	1	0.530059
RS_RS06635	4-amino-4-deoxy-L-arabinose transferase	5	5.5	46	46.5	0.898651	-0.154168	0.976812	-0.0338475	1	1	1	1	0.588799
RS_RS06640	glycosyltransferase family 39 protein	22.5	19	197.5	171.5	1.17061	0.227261	1.13713	0.185393	1	1	1	1	0.510913
RS_RS06645	hypothetical protein	4	3.5	33.5	22.5	1.12973	0.175981	1.47017	0.555985	1	1	1	1	0.523601
RS_RS06650	pyridoxal phosphate-dependent aminotransferase	15	14.5	137.5	127.5	1.0226	0.0322454	1.06487	0.0906837	1	1	1	1	0.523601
RS_RS06655	homoserine dehydrogenase	14.5	13.5	133.5	125	1.06174	0.0864293	1.05457	0.076661	1	1	1	1	0.526839
RS_RS06660	threonine synthase	10.5	9.5	95	83	1.09257	0.127726	1.13019	0.176566	1	1	1	1	0.633063
RS_RS06665	IclR family transcriptional regulator	15.5	13	136	119	1.17861	0.237092	1.12849	0.174394	1	1	1	1	0.516705
RS_RS06670	molybdopterin molybdenumtransferase MoeA	27	23	243.5	217.5	1.16043	0.214661	1.10547	0.144656	1	1	1	1	0.44864
RS_RS06675	molybdopterin converting factor subunit 1	5.5	4.5	47.5	44	1.20819	0.272842	1.06597	0.0921733	1	1	1	1	0.633063
RS_RS06680	molybdopterin synthase catalytic subunit	15.5	12	137.5	107	1.27683	0.35257	1.26889	0.34357	1	1	1	1	0.457786
RS_RS06685	fluoride efflux transporter CrcB	10.5	9	97	85	1.15327	0.205728	1.12683	0.172271	1	1	1	1	0.56337
RS_RS06690	D-(-)-3-hydroxybutyrate oligomer hydrolase	71	68.5	649.5	630.5	1.02459	0.0350509	1.01719	0.0245825	1	1	1	1	0.541981
RS_RS06695	chaperone protein ClpB	69.5	70.5	638.5	640	0.974494	-0.0372745	0.985115	-0.0216359	1	1	1	1	0.540554
RS_RS06700	sulfate ABC transporter substrate-binding protein	34.5	38.5	329	357.5	0.885813	-0.174926	0.908711	-0.138106	1	1	1	1	0.648108
RS_RS06705	FMN reductase (NADPH)	25.5	26	251	241	0.969506	-0.0446786	1.0284	0.0404036	1	1	1	1	0.533184
RS_RS06710	aliphatic sulfonate ABC transporter substrate-binding protein	31.5	30	302.5	285	1.03794	0.0537251	1.04806	0.0677226	1	1	1	1	0.503916
RS_RS06715	alkanesulfonate monooxygenase	35	37	315	332	0.935082	-0.0968345	0.936868	-0.0940821	1	1	1	1	0.572957
RS_RS06720	aliphatic sulfonate ABC transporter permease SsuC	18.5	19.5	172.5	166.5	0.937823	-0.092613	1.02301	0.0328235	1	1	1	1	0.510037
RS_RS06725	aliphatic sulfonate ABC transporter ATP-binding protein	19.5	18	178	161.5	1.07089	0.098813	1.08831	0.122092	1	1	1	1	0.503916
RS_RS06730	transporter	6.5	7	60.5	64	0.917907	-0.123579	0.933429	-0.0993874	1	1	1	1	0.533184
RS_RS06735	EAL domain-containing protein	22	21	206.5	200.5	1.03559	0.05045	1.01698	0.0242889	1	1	1	1	0.514329
RS_RS06740	serine hydrolase family protein	7.5	6	67	53.5	1.23564	0.305264	1.23659	0.306372	1	1	1	1	0.555839
RS_RS06745	sulfate ABC transporter permease subunit CysT	22.5	24	213	224	0.926733	-0.109774	0.938939	-0.090896	1	1	1	1	0.695783
RS_RS06750	sulfate ABC transporter permease subunit CysW	29	28.5	256.5	260	1.00586	0.0084268	0.974137	-0.0378035	1	1	1	1	0.541981
RS_RS06755	sulfate/thiosulfate import ATP-binding protein CysA	27.5	27.5	254	256.5	0.988516	-0.0166642	0.977805	-0.032381	1	1	1	1	0.591739
RS_RS06760	CysB family HTH-type transcriptional regulator	31	31.5	288	288.5	0.972825	-0.0397478	0.985718	-0.0207532	1	1	1	1	0.54703
RS_RS06765	type III effector protein	42	42.5	382	380.5	0.976886	-0.0337377	0.991322	-0.0125745	1	1	1	1	0.530869
RS_RS06770	hypothetical protein	3.5	3	28	27.5	1.15327	0.205728	1.00538	0.00774456	1	1	1	1	0.56337
RS_RS06775	sensor histidine kinase	24	20.5	213	191.5	1.15729	0.210746	1.09829	0.135258	1	1	1	1	0.58306
RS_RS06780	DNA-binding response regulator	21	18	185	166	1.15327	0.205728	1.10045	0.138091	1	1	1	1	0.555839
RS_RS06785	thiamine pyrophosphate protein	56	53	507.5	499	1.04447	0.0627703	1.00425	0.00611735	1	1	1	1	0.548012
RS_RS06790	ribonuclease E inhibitor RraA	16	13.5	149.5	133.5	1.17157	0.228448	1.10577	0.145055	1	1	1	1	0.564414
RS_RS06795	gamma-glutamylcyclotransferase	16	15.5	151	142	1.0204	0.0291395	1.05001	0.070407	1	1	1	1	0.523601
RS_RS06800	GALA protein	32.5	32.5	280	293.5	0.988516	-0.0166642	0.942011	-0.0861843	1	1	1	1	0.591739
RS_RS06805	GALA protein	35	37	312.5	329	0.935082	-0.0968345	0.937908	-0.092482	1	1	1	1	0.572957
RS_RS06810	isocitrate lyase	40	40.5	363.5	374	0.976312	-0.0345861	0.959707	-0.0593336	1	1	1	1	0.538055
RS_RS06815	universal stress protein	12	11	105	98	1.07838	0.108867	1.05796	0.081285	1	1	1	1	0.549045
RS_RS06820	LysR family transcriptional regulator	25.5	23.5	223.5	208	1.07264	0.101172	1.06101	0.0854407	1	1	1	1	0.520874
RS_RS06825	hypothetical protein	1.5	1.5	14	11.5	0.988516	-0.0166642	1.20209	0.265542	1	1	1	1	0.591739
RS_RS06830	haloacid dehalogenase type II	21.5	21.5	188	192.5	0.988516	-0.0166642	0.964347	-0.0523764	1	1	1	1	0.591739
RS_RS06835	malate synthase A	34.5	34.5	318	327	0.988516	-0.0166642	0.960252	-0.0585145	1	1	1	1	0.591739
RS_RS06840	DUF1857 domain-containing protein	15.5	15	148	134	1.02147	0.0306415	1.09059	0.125114	1	1	1	1	0.56337
RS_RS06845	MFS transporter	37	37	354.5	351.5	0.988516	-0.0166642	0.995857	-0.00598971	1	1	1	1	NaN
RS_RS06850	acyl-CoA-binding protein	11	12.5	109	123.5	0.869894	-0.201089	0.871496	-0.198434	1	1	1	1	0.485686
RS_RS06855	tRNA (adenosine(37)-N6)-threonylcarbamoyltransferase complex dimerization subunit type 1 TsaB	17	16	151	137.5	1.0503	0.0707987	1.08438	0.116866	1	1	1	1	0.56337
RS_RS06860	ribosomal-protein-alanine N-acetyltransferase	10.5	10.5	87.5	83	0.988516	-0.0166642	1.04096	0.057921	1	1	1	1	0.591739
RS_RS06865	uracil-DNA glycosylase	18	15.5	163	146	1.14795	0.199065	1.1024	0.140653	1	1	1	1	0.564414
RS_RS06870	lysophospholipid transporter LplT	16.5	14	157.5	117.5	1.16504	0.220375	1.32358	0.40444	1	1	1	1	0.569622
RS_RS06875	alanine racemase	34	31	304.5	261.5	1.08418	0.116602	1.1498	0.201381	1	1	1	1	0
RS_RS06880	DNA repair protein RadA	27.5	28	253.5	256	0.970864	-0.0426594	0.977786	-0.0324087	1	1	1	1	0.533184
RS_RS06885	disulfide bond formation protein B	12.5	11	110.5	105	1.12331	0.16776	1.03915	0.0554064	1	1	1	1	0.555839
RS_RS06890	DUF523 domain-containing protein	16.5	14.5	150	142	1.12486	0.169749	1.04306	0.0608209	1	1	1	1	0.544931
RS_RS06895	CoA transferase	30	30.5	268.5	279	0.972311	-0.0405109	0.950268	-0.0735937	1	1	1	1	0.541981
RS_RS06900	ABC transporter	50.5	47.5	474	451	1.05095	0.0716917	1.03779	0.053509	1	1	1	1	0.534716
RS_RS06905	MurR/RpiR family transcriptional regulator	29.5	26	267	240	1.12159	0.165539	1.09852	0.135555	1	1	1	1	0.598056
RS_RS06910	isoaspartyl peptidase/L-asparaginase	35	34.5	308.5	299	1.00284	0.00409438	1.0188	0.0268744	1	1	1	1	0.557099
RS_RS06915	ABC transporter ATP-binding protein	29	32	262	293.5	0.895842	-0.158683	0.881453	-0.182044	1	1	1	1	0.504947
RS_RS06920	glutathione ABC transporter substrate-binding protein GsiB	65	66.5	606.5	631	0.966218	-0.0495788	0.94909	-0.075383	1	1	1	1	0.522532
RS_RS06925	glutathione ABC transporter permease GsiC	22	21	193	184	1.03559	0.05045	1.03573	0.0506444	1	1	1	1	0.533492
RS_RS06930	glutathione ABC transporter permease GsiD	22.5	23	205	213	0.967026	-0.048373	0.950343	-0.0734802	1	1	1	1	0.530059
RS_RS06935	S58 family peptidase	24.5	23	226	217	1.05298	0.0744837	1.02838	0.0403771	1	1	1	1	0.549045
RS_RS06940	D-aminopeptidase	16	16.5	144.5	150	0.958561	-0.0610583	0.951224	-0.0721437	1	1	1	1	0.541981
RS_RS06945	chitin-binding protein	7.5	8	66	71	0.926733	-0.109774	0.917892	-0.123604	1	1	1	1	0.56337
RS_RS06950	hypothetical protein	38	37	345	339	1.01523	0.02181	1.00491	0.00706044	1	1	1	1	0.535434
RS_RS06955	GTP cyclohydrolase I FolE	22	21.5	213	202.5	1.0115	0.0165027	1.03863	0.0546809	1	1	1	1	0.538055
RS_RS06960	50S ribosomal protein L3 N(5)-glutamine methyltransferase	44.5	44.5	423.5	425.5	0.988516	-0.0166642	0.982788	-0.0250478	1	1	1	1	0.591739
RS_RS06965	CYTH domain-containing protein	11.5	11.5	110.5	110	0.988516	-0.0166642	0.991918	-0.0117078	1	1	1	1	0.591739
RS_RS06970	succinyl-diaminopimelate desuccinylase	12	10	107	89.5	1.18622	0.24637	1.1805	0.239401	1	1	1	1	0.633063
RS_RS06975	ArsC family reductase	13	11.5	118	104.5	1.11745	0.160214	1.11499	0.157033	1	1	1	1	0.574728
RS_RS06980	hypothetical protein	9.5	9	83.5	75	1.04343	0.0613383	1.09934	0.136635	1	1	1	1	0.53584
RS_RS06985	2,3,4,5-tetrahydropyridine-2,6-dicarboxylate N-succinyltransferase	8	6.5	73	63	1.21663	0.282896	1.14416	0.194294	1	1	1	1	0.574728
RS_RS06990	succinyldiaminopimelate transaminase	21	20.5	179.5	164	1.01263	0.0181012	1.08075	0.112037	1	1	1	1	0.539152
RS_RS06995	hypothetical protein	21.5	21	199	190	1.01205	0.0172831	1.0342	0.0485184	1	1	1	1	0.554452
RS_RS07000	alpha/beta hydrolase	37.5	41.5	346	383.5	0.893237	-0.162885	0.890875	-0.166705	1	1	1	1	0.4975
RS_RS07010	cell division protein FtsZ	12	12.5	109.5	110	0.948975	-0.0755579	0.982941	-0.0248233	1	1	1	1	0.537222
RS_RS07015	DNA ligase (NAD(+)) LigA	19.5	22	172.5	194	0.876184	-0.190694	0.877998	-0.187711	1	1	1	1	0.505714
RS_RS07020	peptide deformylase	16	15.5	148	149.5	1.0204	0.0291395	0.977522	-0.032799	1	1	1	1	0.538055
RS_RS07025	hypothetical protein	50	49	460.5	458	1.00869	0.0124822	0.992819	-0.0103971	1	1	1	1	0.56337
RS_RS07030	16S rRNA uridine-516 pseudouridylate synthase	21	21	192	191	0.988516	-0.0166642	0.992599	-0.010717	1	1	1	1	0.591739
RS_RS07035	bifunctional uridylyltransferase/uridylyl-removing protein	61	57.5	545.5	525	1.04869	0.0685831	1.02599	0.0370111	1	1	1	1	0.647025
RS_RS07040	type I methionyl aminopeptidase	6.5	5.5	63	52.5	1.16825	0.224344	1.18492	0.244784	1	1	1	1	0.633063
RS_RS07045	30S ribosomal protein S2	1	1	9.5	10	1	0	0.938058	-0.0922512	1	1	1	1	NaN
RS_RS07050	elongation factor Ts	7	6.5	64	59.5	1.06456	0.090251	1.06211	0.0869316	1	1	1	1	0.523601
RS_RS07055	UMP kinase	9	7	77.5	66.5	1.27095	0.345906	1.15076	0.202591	1	1	1	1	0.633063
RS_RS07060	ribosome-recycling factor	3.5	4	31	37	0.864951	-0.209309	0.827306	-0.273508	1	1	1	1	0.56337
RS_RS07065	isoprenyl transferase	4.5	4.5	45	41.5	0.988516	-0.0166642	1.07071	0.098563	1	1	1	1	0.591739
RS_RS07070	phosphatidate cytidylyltransferase	15.5	12.5	146	116	1.22576	0.293676	1.2428	0.313593	1	1	1	1	0.534716
RS_RS07075	1-deoxy-D-xylulose-5-phosphate reductoisomerase	15	15	131	134	0.988516	-0.0166642	0.965323	-0.0509168	1	1	1	1	0.591739
RS_RS07080	RIP metalloprotease RseP	18	18	164.5	164	0.988516	-0.0166642	0.99044	-0.0138589	1	1	1	1	0.591739
RS_RS07085	outer membrane protein assembly factor BamA	23.5	22	214	202.5	1.05591	0.0784931	1.04351	0.0614382	1	1	1	1	0.695783
RS_RS07090	outer membrane protein chaperone	12	12	109	110	0.988516	-0.0166642	0.978453	-0.031426	1	1	1	1	0.591739
RS_RS07095	UDP-3-O-(3-hydroxymyristoyl)glucosamine N-acyltransferase	16.5	15	143	137.5	1.08737	0.120839	1.02693	0.0383329	1	1	1	1	0.555839
RS_RS07100	beta-hydroxyacyl-ACP dehydratase	6	5.5	54	51	1.07838	0.108867	1.04551	0.0642115	1	1	1	1	0.523601
RS_RS07105	acyl-[acyl-carrier-protein]--UDP-N-acetylglucosamine O-acyltransferase	12.5	13	117	121	0.950496	-0.0732477	0.954787	-0.0667492	1	1	1	1	0.533184
RS_RS07110	lipid-A-disaccharide synthase	4	4.5	34	36	0.878681	-0.186589	0.932572	-0.100713	1	1	1	1	0.588799
RS_RS07115	ribonuclease HII	16	17.5	149.5	165.5	0.903786	-0.145947	0.891968	-0.164936	1	1	1	1	0.561951
RS_RS07120	RNA methyltransferase	11.5	9.5	105	86	1.19662	0.25897	1.20558	0.26973	1	1	1	1	0.544931
RS_RS07125	phosphoenolpyruvate synthase regulatory protein	3.5	2.5	30	18.5	1.38392	0.468763	1.60124	0.679187	1	1	1	1	0.633063
RS_RS07130	phosphoenolpyruvate synthase	81.5	87	790	835.5	0.926023	-0.11088	0.933655	-0.0990378	1	1	1	1	0.582086
RS_RS07135	NfeD family protein	9	8.5	82.5	81.5	1.04666	0.065798	0.999545	-0.000656593	1	1	1	1	0.538055
RS_RS07140	SPFH/Band 7/PHB domain protein	21.5	24.5	198	220.5	0.867473	-0.205109	0.886671	-0.173529	1	1	1	1	0.477262
RS_RS07145	SsrA-binding protein	5	4.5	47.5	42	1.09835	0.135339	1.11674	0.159288	1	1	1	1	0.523601
RS_RS07150	ubiquinone-binding protein	0	0.5	0	3	0.988516	-0.0166642	0.329143	-1.60321	1	1	1	1	0.588799
RS_RS07155	hypothetical protein	6	6	57.5	54.5	0.988516	-0.0166642	1.04178	0.0590551	1	1	1	1	NaN
RS_RS07160	DUF4124 domain-containing protein	20	21.5	188	201.5	0.91955	-0.121001	0.921274	-0.118298	1	1	1	1	0.485686
RS_RS07165	EamA/RhaT family transporter	32	30	304	290.5	1.05442	0.0764452	1.03332	0.0472825	1	1	1	1	0
RS_RS07170	IMP dehydrogenase	11.5	12	93	99.5	0.947328	-0.0780647	0.922924	-0.115716	1	1	1	1	0.533184
RS_RS07175	hypothetical protein	7.5	5.5	64	45.5	1.34798	0.430795	1.38891	0.473955	1	1	1	1	0.544931
RS_RS07180	glutamine-hydrolyzing GMP synthase	11.5	10.5	93.5	86.5	1.08266	0.11458	1.06734	0.0940156	1	1	1	1	0.515339
RS_RS07185	16S ribosomal RNA	201.5	212.5	1918	2039	0.937345	-0.0933472	0.928832	-0.10651	1	1	1	1	0.519983
RS_RS07190	tRNA-Ile	11	10.5	105.5	105	1.03559	0.05045	0.992131	-0.011397	1	1	1	1	0.523601
RS_RS07195	tRNA-Ala	1.5	2	14	19.5	0.741387	-0.431702	0.708924	-0.496298	1	1	1	1	0.56337
RS_RS07200	23S ribosomal RNA	357	366.5	3433.5	3550.5	0.962893	-0.0545533	0.95489	-0.0665929	1	1	1	1	0.553675
RS_RS07205	5S ribosomal RNA	10	10	100	100	0.988516	-0.0166642	0.987429	-0.0182507	1	1	1	1	NaN
RS_RS07210	ribbon-helix-helix protein, CopG family	9.5	9.5	90.5	90	0.988516	-0.0166642	0.992915	-0.0102579	1	1	1	1	0.591739
RS_RS07215	hypothetical protein	14	12.5	133	118.5	1.10714	0.146835	1.10825	0.148289	1	1	1	1	0.574728
RS_RS07225	IS3 family transposase	38	40	363	376	0.93909	-0.0906648	0.953289	-0.0690138	1	1	1	1	0
RS_RS26580	DDE domain-containing protein	79.5	84.5	736	796	0.930024	-0.104661	0.913	-0.131313	1	1	1	1	0.616834
RS_RS07245	IS3 family transposase	46	48.5	424.5	446.5	0.937561	-0.0930151	0.938777	-0.0911463	1	1	1	1	0.547436
RS_RS07250	pca operon transcription factor PcaQ	30.5	31.5	281	294.5	0.957134	-0.0632068	0.942165	-0.0859482	1	1	1	1	0.572957
RS_RS07255	protocatechuate 3,4-dioxygenase subunit beta	25	25	221	228	0.988516	-0.0166642	0.957113	-0.0632381	1	1	1	1	0.591739
RS_RS07260	protocatechuate 3,4-dioxygenase subunit alpha	25	24.5	228	231	1.00869	0.0124822	0.974606	-0.0371097	1	1	1	1	0.539152
RS_RS07265	RNA 2',3'-cyclic phosphodiesterase	10	10.5	88	97.5	0.941444	-0.0870535	0.891218	-0.166149	1	1	1	1	0.588799
RS_RS07270	DsbA family protein	27	25.5	255	243	1.04666	0.065798	1.03619	0.0512903	1	1	1	1	0.523601
RS_RS07275	MFS transporter	27.5	27	243.5	235.5	1.00682	0.00980803	1.02097	0.0299441	1	1	1	1	0.56337
RS_RS07280	type II toxin-antitoxin system HipA family toxin	34	31.5	309.5	288	1.06697	0.0935187	1.06114	0.0856199	1	1	1	1	0.638168
RS_RS07285	transcriptional regulator	2	1.5	17	13	1.31802	0.398373	1.29125	0.368772	1	1	1	1	0.523601
RS_RS07290	2-methylisocitrate lyase	15.5	14	136	126	1.09443	0.130177	1.0658	0.0919323	1	1	1	1	0.695783
RS_RS07295	7-carboxy-7-deazaguanine synthase	17	16.5	163.5	151	1.01847	0.0264045	1.06917	0.0964914	1	1	1	1	0.523601
RS_RS07300	6-carboxytetrahydropterin synthase QueD	0	1	0	7.5	0.494258	-1.01666	0.131657	-2.92514	1	0.916121	1	1	0.588799
RS_RS07305	tRNA adenosine(34) deaminase TadA	4	2.5	37.5	20	1.58163	0.661408	1.85143	0.88864	1	1	1	1	0.574728
RS_RS07310	muramoyltetrapeptide carboxypeptidase	12	13.5	110.5	124.5	0.878681	-0.186589	0.876393	-0.19035	1	1	1	1	0.485686
RS_RS07315	ABC-F family ATPase	61	56	573.5	546.5	1.07678	0.106718	1.03621	0.0513213	1	1	1	1	0.516705
RS_RS07320	hypothetical protein	8	9	74.5	79.5	0.878681	-0.186589	0.925327	-0.111965	1	1	1	1	0.588799
RS_RS07325	hypothetical protein	17.5	15.5	158	137	1.11607	0.158423	1.13879	0.187498	1	1	1	1	0.63641
RS_RS07330	aldehyde dehydrogenase family protein	40.5	38	377	350	1.05355	0.0752583	1.0636	0.0889589	1	1	1	1	0.516705
RS_RS07335	DUF1289 domain-containing protein	3.5	2.5	22.5	20	1.38392	0.468763	1.11086	0.151674	1	1	1	1	0.633063
RS_RS07340	glycoside hydrolase family 15 protein	52	51.5	476	465.5	0.998113	-0.00272499	1.0097	0.0139298	1	1	1	1	0.542655
RS_RS07345	DUF2252 domain-containing protein	35	34	324	325.5	1.01759	0.025156	0.982879	-0.0249144	1	1	1	1	0.523601
RS_RS07350	methyl-accepting chemotaxis protein	27.5	25.5	241	222.5	1.06605	0.0922702	1.06953	0.0969772	1	1	1	1	0.507927
RS_RS07355	MgtC/SapB family protein	17.5	16.5	161	154	1.04843	0.0682247	1.03231	0.0458797	1	1	1	1	0.526839
RS_RS07360	hypothetical protein	31	31	298	293.5	0.988516	-0.0166642	1.00257	0.00370117	1	1	1	1	NaN
RS_RS07365	hypothetical protein	27	22.5	241.5	210	1.18622	0.24637	1.13554	0.183383	1	1	1	1	0.57357
RS_RS07370	carbon monoxide dehydrogenase	17	16.5	154	140.5	1.01847	0.0264045	1.08231	0.11411	1	1	1	1	0.523601
RS_RS07375	VWA domain-containing protein	31	28	270	254	1.09443	0.130177	1.04963	0.0698803	1	1	1	1	0
RS_RS07380	MoxR family ATPase	31.5	31.5	280	272	0.988516	-0.0166642	1.01647	0.0235695	1	1	1	1	0.591739
RS_RS07385	xanthine dehydrogenase family protein subunit M	16.5	16.5	155	156.5	0.988516	-0.0166642	0.977965	-0.0321451	1	1	1	1	0.591739
RS_RS07390	xanthine dehydrogenase family protein molybdopterin-binding subunit	79.5	77	735.5	714	1.02061	0.0294322	1.01716	0.0245506	1	1	1	1	0.508661
RS_RS07395	(2Fe-2S)-binding protein	16	14.5	130.5	124.5	1.09078	0.125355	1.03502	0.0496534	1	1	1	1	0.523601
RS_RS07400	hypothetical protein	19.5	19	177.5	173.5	1.01453	0.0208105	1.01019	0.0146327	1	1	1	1	0.53584
RS_RS07405	LysR family transcriptional regulator	24.5	24	226.5	225	1.00911	0.0130832	0.994012	-0.0086646	1	1	1	1	0.53584
RS_RS07410	MFS transporter	53.5	52.5	502.5	490	1.00734	0.0105573	1.01262	0.0180912	1	1	1	1	0.515339
RS_RS07415	hypothetical protein	7	7.5	66	70	0.922615	-0.1162	0.931005	-0.10314	1	1	1	1	0.541981
RS_RS07420	hypothetical protein	26	21.5	229.5	196	1.19541	0.257511	1.1562	0.20939	1	1	1	1	0.166574
RS_RS07425	penicillin-binding protein	105.5	104.5	956.5	958	0.997975	-0.00292413	0.985883	-0.0205113	1	1	1	1	0.527086
RS_RS07430	adenosylmethionine--8-amino-7-oxononanoate transaminase	39.5	37	372	353	1.05531	0.0776632	1.04058	0.0573838	1	1	1	1	0.494057
RS_RS07435	8-amino-7-oxononanoate synthase	49.5	50	474.5	465.5	0.978631	-0.0311638	1.00652	0.00937627	1	1	1	1	0.56337
RS_RS07440	ATP-dependent dethiobiotin synthetase BioD	13	10.5	119.5	93	1.22388	0.291458	1.26879	0.343457	1	1	1	1	0.564414
RS_RS07445	hypothetical protein	18.5	18	168.5	161.5	1.01597	0.0228642	1.03023	0.0429638	1	1	1	1	0.537383
RS_RS07450	hypothetical protein	11	11.5	102	105	0.945537	-0.0807945	0.959217	-0.0600708	1	1	1	1	0.541981
RS_RS07455	DUF1653 domain-containing protein	15.5	14.5	151	145	1.05669	0.0795511	1.02829	0.040245	1	1	1	1	0.633063
RS_RS07460	hypothetical protein	15.5	14	146.5	134	1.09443	0.130177	1.07954	0.110417	1	1	1	1	0.695783
RS_RS07465	IS4 family transposase ISRso13	48.5	49.5	456	458.5	0.968546	-0.046108	0.982045	-0.0261386	1	1	1	1	0.52432
RS_RS07470	hypothetical protein	20.5	20.5	193.5	201	0.988516	-0.0166642	0.950585	-0.0731126	1	1	1	1	0.591739
RS_RS07475	hypothetical protein	12.5	12.5	115.5	115	0.988516	-0.0166642	0.991722	-0.0119917	1	1	1	1	0.591739
RS_RS07480	hypothetical protein	7	8	62.5	71.5	0.864951	-0.209309	0.863137	-0.212338	1	1	1	1	0.514329
RS_RS07490	hypothetical protein	4	4.5	39	43	0.878681	-0.186589	0.895575	-0.159113	1	1	1	1	0.588799
RS_RS07495	hypothetical protein	18	18	160	164.5	0.988516	-0.0166642	0.960418	-0.0582663	1	1	1	1	0.591739
RS_RS07500	IS3 family transposase	40	42	384	389	0.941444	-0.0870535	0.974737	-0.0369145	1	1	1	1	0.572957
RS_RS07510	DUF4102 domain-containing protein	25	24.5	230.5	216	1.00869	0.0124822	1.05372	0.0754848	1	1	1	1	0.541981
RS_RS07515	hypothetical protein	29.5	30.5	269.5	256	0.956105	-0.0647585	1.0395	0.0558908	1	1	1	1	0.572957
RS_RS07520	hypothetical protein	17.5	18	163	158.5	0.961057	-0.0573062	1.01546	0.0221385	1	1	1	1	0.530059
RS_RS07525	hypothetical protein	20	18.5	190.5	181.5	1.06867	0.0958105	1.03639	0.0515708	1	1	1	1	0.558291
RS_RS07530	hypothetical protein	21.5	20.5	208	197	1.03674	0.0520486	1.04256	0.0601372	1	1	1	1	0.536913
RS_RS07535	hypothetical protein	23	24.5	214.5	217.5	0.927994	-0.107812	0.97381	-0.0382884	1	1	1	1	0.588799
RS_RS07540	aldo/keto reductase	18	17.5	160.5	150.5	1.01676	0.0239778	1.05304	0.0745592	1	1	1	1	0.523601
RS_RS07545	tyrosinase	17.5	20.5	165.5	190	0.843855	-0.244933	0.860103	-0.217419	1	1	1	1	0.542578
RS_RS07550	hypothetical protein	19.5	19.5	182	180	0.988516	-0.0166642	0.998401	-0.00230911	1	1	1	1	0.591739
RS_RS07555	SCO family protein	39	37	359.5	338.5	1.04195	0.0592847	1.04869	0.0685853	1	1	1	1	0.523601
RS_RS07560	universal stress protein	6.5	4.5	57.5	38	1.42786	0.513851	1.49414	0.579312	1	1	1	1	0.544931
RS_RS07565	zinc-binding alcohol dehydrogenase family protein	17	18	154.5	163.5	0.933598	-0.0991263	0.933075	-0.0999345	1	1	1	1	0.533184
RS_RS07570	DUF2892 domain-containing protein	4	4	40	37	0.988516	-0.0166642	1.06749	0.0942241	1	1	1	1	NaN
RS_RS07575	hypothetical protein	6.5	7	56	63	0.917907	-0.123579	0.877715	-0.188176	1	1	1	1	0.533184
RS_RS07585	conjugal transfer protein TraR	4.5	4	41.5	32	1.11208	0.153261	1.28057	0.356789	1	1	1	1	0.56337
RS_RS07590	DUF1488 domain-containing protein	9.5	8.5	89.5	84	1.10481	0.1438	1.05208	0.0732477	1	1	1	1	0.633063
RS_RS07595	ribonuclease H	4.5	4.5	43.5	44	0.988516	-0.0166642	0.976209	-0.0347388	1	1	1	1	0.591739
RS_RS07600	SAM-dependent methyltransferase	7	6	67	57.5	1.15327	0.205728	1.15057	0.202348	1	1	1	1	0.56337
RS_RS07605	hydroxyacylglutathione hydrolase	22	20	203	187.5	1.08737	0.120839	1.06906	0.0963385	1	1	1	1	0.62549
RS_RS07615	propionate--CoA ligase	64	63	593.5	576.5	1.00421	0.00605589	1.01655	0.0236768	1	1	1	1	0
RS_RS07620	carbamoyl-phosphate synthase small subunit	6.5	5.5	63	53	1.16825	0.224344	1.17374	0.231109	1	1	1	1	0.633063
RS_RS07625	leucine efflux protein LeuE	13.5	11	115.5	96.5	1.21318	0.278792	1.18185	0.241041	1	1	1	1	0.512214
RS_RS07630	carbamoyl-phosphate synthase large chain	27	26	238	237.5	1.02654	0.0377836	0.989508	-0.0152166	1	1	1	1	0.514329
RS_RS07635	transcription elongation factor GreA	17.5	17.5	167.5	166	0.988516	-0.0166642	0.996352	-0.0052728	1	1	1	1	0.591739
RS_RS07640	DUF4149 domain-containing protein	14	14	130.5	131	0.988516	-0.0166642	0.98366	-0.0237677	1	1	1	1	0.591739
RS_RS07645	RNA-binding protein	14.5	14.5	134.5	136.5	0.988516	-0.0166642	0.972961	-0.0395454	1	1	1	1	0.591739
RS_RS07650	ribosomal RNA large subunit methyltransferase E	9	8.5	83	79	1.04666	0.065798	1.03743	0.053008	1	1	1	1	0.541981
RS_RS07655	ATP-dependent zinc metalloprotease FtsH	12	12	100.5	101.5	0.988516	-0.0166642	0.977701	-0.0325349	1	1	1	1	0.591739
RS_RS07660	dihydropteroate synthase	5	5	37	45.5	0.988516	-0.0166642	0.802964	-0.316592	1	1	1	1	NaN
RS_RS07665	phosphoglucosamine mutase	13.5	13	128.5	123.5	1.02654	0.0377836	1.02741	0.0390067	1	1	1	1	0.56337
RS_RS07670	phosphate ABC transporter substrate-binding protein PstS	44	41.5	418.5	396.5	1.04806	0.067728	1.04222	0.0596561	1	1	1	1	0.510482
RS_RS07675	phosphate ABC transporter permease subunit PstC	29	31.5	281.5	296.5	0.910062	-0.135963	0.937475	-0.0931478	1	1	1	1	0.547436
RS_RS07680	phosphate ABC transporter, permease protein PstA	24	23.5	231	229.5	1.00955	0.0137095	0.993883	-0.00885195	1	1	1	1	0.523601
RS_RS07685	phosphate ABC transporter ATP-binding protein	37.5	34.5	353	337.5	1.07447	0.10363	1.03278	0.04653	1	1	1	1	0.625435
RS_RS07690	phosphate transport system regulatory protein PhoU	17.5	17.5	153	157.5	0.988516	-0.0166642	0.959217	-0.0600708	1	1	1	1	0.591739
RS_RS07695	phosphate regulon transcriptional regulatory protein PhoB	10	10.5	94.5	103	0.941444	-0.0870535	0.905942	-0.142509	1	1	1	1	0.588799
RS_RS07700	phosphate regulon sensor histidine kinase PhoR	42	41	399.5	392	1.01263	0.0181012	1.00632	0.0090912	1	1	1	1	0.541981
RS_RS07705	polyphosphate kinase 1	51	50	466	448.5	1.00829	0.011905	1.02596	0.0369713	1	1	1	1	0.523601
RS_RS07710	exopolyphosphatase	46	48	434	449	0.947328	-0.0780647	0.954442	-0.0672711	1	1	1	1	0.533184
RS_RS07715	GNAT family N-acetyltransferase	18	18	168	162	0.988516	-0.0166642	1.024	0.0342168	1	1	1	1	0.591739
RS_RS07720	phosphohistidine phosphatase SixA	5	5	46	45	0.988516	-0.0166642	1.00937	0.0134582	1	1	1	1	0.591739
RS_RS07725	tRNA-Pro	3.5	2	25	16.5	1.7299	0.790691	1.4961	0.581211	1	1	1	1	0.695783
RS_RS07730	acyltransferase	56.5	57.5	524.5	533	0.971324	-0.0419753	0.971682	-0.0414434	1	1	1	1	0.52432
RS_RS07735	sulfite exporter TauE/SafE family protein	9	9.5	80.5	75.5	0.936489	-0.0946667	1.05282	0.0742615	1	1	1	1	0.588799
RS_RS07740	NAD(P)/FAD-dependent oxidoreductase	38	38	355	354.5	0.988516	-0.0166642	0.988822	-0.0162173	1	1	1	1	0.591739
RS_RS07745	transcriptional regulator	12.5	12.5	120.5	116	0.988516	-0.0166642	1.02573	0.0366577	1	1	1	1	0.591739
RS_RS07750	MBL fold metallo-hydrolase	23	21.5	221	199.5	1.05748	0.080633	1.09384	0.129407	1	1	1	1	0.523601
RS_RS07755	GGDEF-domain containing protein	52	52.5	479.5	479.5	0.979101	-0.03047	0.987429	-0.0182507	1	1	1	1	0.541981
RS_RS07760	hypothetical protein	3	2.5	26	23	1.18622	0.24637	1.11622	0.158627	1	1	1	1	0.538055
RS_RS07765	glutamate-1-semialdehyde aminotransferase	14	18	132.5	158.5	0.768846	-0.379234	0.825454	-0.276741	1	1	1	1	0.460533
RS_RS07775	formate acetyltransferase	80.5	80.5	744	740.5	0.988516	-0.0166642	0.992096	-0.0114478	1	1	1	1	0.591739
RS_RS07780	DUF2278 domain-containing protein	16.5	15.5	150.5	144.5	1.05229	0.0735336	1.02843	0.0404433	1	1	1	1	0.633063
RS_RS07785	hypothetical protein	24	22	232	217	1.07838	0.108867	1.05568	0.0781791	1	1	1	1	0
RS_RS07790	transposase	13.5	13	129.5	119	1.02654	0.0377836	1.07456	0.10374	1	1	1	1	0.533492
RS_RS07795	IS3 family transposase	29.5	32	275.5	299.5	0.911288	-0.134021	0.908303	-0.138754	1	1	1	1	0.505714
RS_RS07805	hypothetical protein	17	15	148	145.5	1.12032	0.163908	1.0044	0.00632737	1	1	1	1	0.497374
RS_RS07810	hypothetical protein	12.5	12.5	107	113	0.988516	-0.0166642	0.934999	-0.0969626	1	1	1	1	0.591739
RS_RS25170	hypothetical protein	107	115	985	1043.5	0.919749	-0.120687	0.932073	-0.101486	1	1	1	1	0.577174
RS_RS07820	site-specific integrase	27.5	28.5	237.5	254.5	0.953831	-0.0681945	0.921471	-0.117989	1	1	1	1	0.517894
RS_RS07825	tRNA-Arg	0.5	0	3	0	0.988516	-0.0166642	2.96229	1.56671	1	1	1	1	0.56337
RS_RS25465	hypothetical protein	0	0	0	0	1	0	1	0	1	1	1	1	NaN
RS_RS07830	hypothetical protein	17.5	16.5	162.5	160	1.04843	0.0682247	1.00286	0.00411716	1	1	1	1	0.633063
RS_RS07835	FAD-binding oxidoreductase	31	38.5	295	346.5	0.795948	-0.329254	0.840669	-0.250391	1	1	1	1	0.47618
RS_RS07840	DUF2069 domain-containing protein	8.5	8.5	85	85	0.988516	-0.0166642	0.987429	-0.0182507	1	1	1	1	0.591739
RS_RS07845	NAD(P)H:quinone oxidoreductase	16.5	16.5	165	160.5	0.988516	-0.0166642	1.01511	0.0216421	1	1	1	1	0.591739
RS_RS07850	membrane protein	49	50	466	471	0.968745	-0.0458105	0.976947	-0.0336478	1	1	1	1	0.588799
RS_RS07855	DUF962 domain-containing protein	17	15.5	161	144.5	1.08418	0.116602	1.10018	0.137741	1	1	1	1	0.558291
RS_RS07860	alpha/beta hydrolase	15.5	13.5	137.5	125	1.13496	0.182645	1.08617	0.119253	1	1	1	1	0.63641
RS_RS07865	O-acetylhomoserine aminocarboxypropyltransferase	31	31	278	277.5	0.988516	-0.0166642	0.989208	-0.0156535	1	1	1	1	0.591739
RS_RS07870	CBS domain-containing protein	23.5	24.5	230	237.5	0.948168	-0.0767852	0.956247	-0.0645443	1	1	1	1	0.572957
RS_RS07875	MFS transporter	68.5	66.5	627.5	618.5	1.01825	0.0260855	1.0018	0.00259121	1	1	1	1	0.532342
RS_RS07880	FKBP-type peptidyl-prolyl cis-trans isomerase	22.5	22	214	209	1.01098	0.0157573	1.01105	0.0158572	1	1	1	1	0.56337
RS_RS07885	chorismate synthase	38.5	31	364.5	285.5	1.22767	0.295926	1.26066	0.334177	1	0.637638	1	0.981717	0.526877
RS_RS07890	electron transfer flavoprotein-ubiquinone oxidoreductase	17	15	149	135.5	1.12032	0.163908	1.08581	0.118769	1	1	1	1	0.62549
RS_RS07895	NAD(P)-dependent oxidoreductase	16	16	156.5	155.5	0.988516	-0.0166642	0.993779	-0.00900258	1	1	1	1	NaN
RS_RS07900	PAS domain-containing protein	17	15.5	144.5	140	1.08418	0.116602	1.01917	0.027392	1	1	1	1	0.541981
RS_RS07905	CoA transferase subunit A	18.5	22.5	176	207.5	0.81278	-0.299064	0.83753	-0.255787	1	1	1	1	0.368078
RS_RS07910	CoA transferase subunit B	10.5	9.5	99.5	91.5	1.09257	0.127726	1.07376	0.102674	1	1	1	1	0.633063
RS_RS07915	3-hydroxybutyrate dehydrogenase	17.5	17	153	143.5	1.01759	0.025156	1.0528	0.0742303	1	1	1	1	0.549045
RS_RS07920	alpha/beta hydrolase	29	29	269.5	272.5	0.988516	-0.0166642	0.976559	-0.0342216	1	1	1	1	0.591739
RS_RS07925	RidA family protein	12.5	12	106	102.5	1.0297	0.0422295	1.02115	0.0301897	1	1	1	1	0.549045
RS_RS07930	bifunctional (p)ppGpp synthetase/guanosine-3',5'-bis(diphosphate) 3'-pyrophosphohydrolase	70	72	660.5	662	0.961057	-0.0573062	0.985192	-0.0215233	1	1	1	1	0.56337
RS_RS07935	tRNA-Val	0	0	0	0	1	0	1	0	1	1	1	1	NaN
RS_RS07940	threonine--tRNA ligase	14.5	15	136	137.5	0.955565	-0.0655738	0.976657	-0.0340756	1	1	1	1	0.56337
RS_RS07945	translation initiation factor IF-3	1	1	8	10	1	0	0.789943	-0.340179	1	1	1	1	NaN
RS_RS07950	50S ribosomal protein L35	0	0	0	0	1	0	1	0	1	1	1	1	NaN
RS_RS07955	50S ribosomal protein L20	3.5	2.5	27.5	21	1.38392	0.468763	1.29306	0.370792	1	1	1	1	0.633063
RS_RS07960	phenylalanine--tRNA ligase subunit alpha	7	7.5	63	68.5	0.922615	-0.1162	0.908147	-0.139003	1	1	1	1	0.588799
RS_RS07965	phenylalanine--tRNA ligase subunit beta	24	25	223	229.5	0.948975	-0.0755579	0.959463	-0.0597011	1	1	1	1	0.56337
RS_RS07970	integration host factor subunit alpha	4	4	34.5	35	0.988516	-0.0166642	0.973323	-0.0390092	1	1	1	1	NaN
RS_RS07975	MerR family transcriptional regulator	15.5	15.5	150	151.5	0.988516	-0.0166642	0.977653	-0.0326059	1	1	1	1	0.591739
RS_RS07980	tRNA-Pro	4.5	5	45	45	0.889664	-0.168667	0.987429	-0.0182507	1	1	1	1	0.533184
RS_RS07985	aldose 1-epimerase	25	23.5	231.5	220.5	1.05161	0.0726032	1.03669	0.0519829	1	1	1	1	0.597022
RS_RS07990	hypothetical protein	9	9	80	82	0.988516	-0.0166642	0.963346	-0.0538746	1	1	1	1	0.591739
RS_RS07995	DNA polymerase IV	26	30.5	243	273	0.842669	-0.246962	0.878921	-0.186195	1	1	1	1	0.615572
RS_RS08000	amino acid permease	45.5	40	411	378.5	1.12444	0.169202	1.07222	0.100594	1	1	1	1	0.218101
RS_RS08005	DUF1223 domain-containing protein	23.5	24.5	226	220	0.948168	-0.0767852	1.01436	0.0205686	1	1	1	1	0.530397
RS_RS08010	DUF1488 domain-containing protein	4	4.5	40	43.5	0.878681	-0.186589	0.907981	-0.139266	1	1	1	1	0.588799
RS_RS08015	4-hydroxy-2-oxoheptanedioate aldolase	14	12.5	128	116	1.10714	0.146835	1.08958	0.123768	1	1	1	1	0.558291
RS_RS08020	homoprotocatechuate degradation operon regulator HpaR	17.5	17	168.5	165.5	1.01759	0.025156	1.00533	0.00766672	1	1	1	1	0.56337
RS_RS08025	exodeoxyribonuclease III	10.5	13	94.5	119.5	0.798417	-0.324786	0.780854	-0.356875	1	1	1	1	0.493201
RS_RS08030	cytosine deaminase	32.5	32	299	297	1.00396	0.00570363	0.994079	-0.0085681	1	1	1	1	0.56337
RS_RS08035	oligopeptidase A	89.5	82	844	792	1.07893	0.1096	1.05226	0.0734919	1	1	1	1	0.294746
RS_RS08040	bifunctional methylenetetrahydrofolate dehydrogenase/methenyltetrahydrofolate cyclohydrolase	16	14	146.5	130	1.12973	0.175981	1.11276	0.154138	1	1	1	1	0.56337
RS_RS08045	DNA-binding response regulator	12.5	11.5	119.5	108.5	1.07447	0.10363	1.08754	0.121065	1	1	1	1	0.633063
RS_RS08050	PAS domain-containing sensor histidine kinase	77	77.5	698	700.5	0.982138	-0.026002	0.983905	-0.0234087	1	1	1	1	0.550214
RS_RS25470	hypothetical protein	0	0	0	0	1	0	1	0	1	1	1	1	NaN
RS_RS08055	pyruvate dehydrogenase (acetyl-transferring), homodimeric type	23	18.5	206.5	171.5	1.22897	0.297444	1.18895	0.249683	1	1	1	1	0.536208
RS_RS08060	dihydrolipoyllysine-residue acetyltransferase	16	16.5	150.5	155	0.958561	-0.0610583	0.958762	-0.0607554	1	1	1	1	0.588799
RS_RS08065	MFS transporter	16	18.5	152.5	167.5	0.854933	-0.226118	0.899003	-0.153603	1	1	1	1	0.547436
RS_RS08070	dihydrolipoyl dehydrogenase	26	26	233.5	230.5	0.988516	-0.0166642	1.00028	0.000405146	1	1	1	1	0.591739
RS_RS08075	hypothetical protein	19	18.5	181	183	1.01523	0.02181	0.976638	-0.0341046	1	1	1	1	0.523601
RS_RS08080	hypothetical protein	11	12.5	104.5	115	0.869894	-0.201089	0.897273	-0.156382	1	1	1	1	0.588799
RS_RS08085	histone deacetylase	27	25.5	250	229	1.04666	0.065798	1.07798	0.10833	1	1	1	1	0.505728
RS_RS08090	EamA/RhaT family transporter	20	18.5	187.5	171.5	1.06867	0.0958105	1.07955	0.110431	1	1	1	1	0.597022
RS_RS08095	oxidoreductase	27	31.5	251.5	284.5	0.847299	-0.239057	0.872894	-0.196121	1	1	1	1	0.57357
RS_RS08100	D-alanyl-D-alanine endopeptidase	41	41.5	389	390	0.976606	-0.0341516	0.984897	-0.0219546	1	1	1	1	0.541981
RS_RS08105	IclR family transcriptional regulator	36.5	33	354.5	326.5	1.09336	0.128766	1.07211	0.100452	1	1	1	1	0.457786
RS_RS08110	(Fe-S)-binding protein	32.5	30	292	272.5	1.07089	0.098813	1.05809	0.0814615	1	1	1	1	0.516705
RS_RS08115	iron-sulfur cluster-binding protein	31	34	288.5	313.5	0.901294	-0.149931	0.908687	-0.138145	1	1	1	1	0.50563
RS_RS08120	hypothetical protein	2.5	2	20.5	18	1.23564	0.305264	1.12457	0.169376	1	1	1	1	0.549045
RS_RS08125	NINE protein	14	14	137	136	0.988516	-0.0166642	0.99469	-0.00768141	1	1	1	1	0.591739
RS_RS08135	arginyl-tRNA-protein transferase	55.5	55	522	530	0.997502	-0.00360803	0.972525	-0.0401932	1	1	1	1	0.549045
RS_RS08140	leucyl/phenylalanyl-tRNA--protein transferase	22.5	23	202.5	200.5	0.967026	-0.048373	0.997279	-0.00393098	1	1	1	1	0.530059
RS_RS08145	NUDIX domain-containing protein	20	19.5	190	186	1.01386	0.0198617	1.00866	0.0124461	1	1	1	1	0.541981
RS_RS08150	tRNA-Met	3	3.5	29	30	0.847299	-0.239057	0.954515	-0.0671603	1	1	1	1	0.588799
RS_RS08155	tRNA-Met	3	3	29	25.5	0.988516	-0.0166642	1.12296	0.167305	1	1	1	1	NaN
RS_RS08160	dihydroorotate dehydrogenase (quinone)	13	11.5	119.5	107	1.11745	0.160214	1.10278	0.141149	1	1	1	1	0.574728
RS_RS08165	hypothetical protein	10	10	99	97	0.988516	-0.0166642	1.00779	0.0111931	1	1	1	1	0.591739
RS_RS08170	potassium transporter Kup	62.5	47	570	428.5	1.31452	0.394531	1.3135	0.393416	1	0.00943664	1	0.106464	0.406972
RS_RS08175	hypothetical protein	13	11	119	100.5	1.16825	0.224344	1.16919	0.225515	1	1	1	1	0.633063
RS_RS08180	RNA-binding transcriptional accessory protein	63	60	587	563.5	1.03794	0.0537251	1.02861	0.0406942	1	1	1	1	0.548012
RS_RS08185	hypothetical protein	12.5	12.5	121.5	120	0.988516	-0.0166642	0.999772	-0.000328745	1	1	1	1	0.591739
RS_RS08190	DUF465 domain-containing protein	8.5	8.5	80.5	79	0.988516	-0.0166642	1.00618	0.00888548	1	1	1	1	0.591739
RS_RS08195	ATP-dependent DNA helicase	59	59	565	569.5	0.988516	-0.0166642	0.979627	-0.0296956	1	1	1	1	0.591739
RS_RS08200	outer membrane protein assembly factor BamD	5	5	48	47.5	0.988516	-0.0166642	0.997823	-0.00314376	1	1	1	1	NaN
RS_RS08205	RluA family pseudouridine synthase	30.5	31.5	287	294	0.957134	-0.0632068	0.963919	-0.0530161	1	1	1	1	0.572957
RS_RS08210	peptidoglycan editing factor PgeF	21.5	23	198	220.5	0.924047	-0.113961	0.886671	-0.173529	1	1	1	1	0.504947
RS_RS08215	hypothetical protein	9	9.5	83.5	88	0.936489	-0.0946667	0.936936	-0.093978	1	1	1	1	0.541981
RS_RS08220	class I poly(R)-hydroxyalkanoic acid synthase	35	29.5	303.5	244	1.17282	0.229976	1.22822	0.296565	1	1	1	1	0.660545
RS_RS08225	acetyl-CoA C-acetyltransferase	17	17	151	149	0.988516	-0.0166642	1.00068	0.000985566	1	1	1	1	0.591739
RS_RS08230	beta-ketoacyl-ACP reductase	17	16	152.5	146.5	1.0503	0.0707987	1.02787	0.0396579	1	1	1	1	0.514329
RS_RS08235	polyhydroxyalkanoate synthesis repressor PhaR	23	25	225	236	0.909434	-0.136958	0.941405	-0.0871125	1	1	1	1	0.572957
RS_RS08240	tRNA-dihydrouridine synthase C	16.5	17	146	151	0.959442	-0.0597329	0.954733	-0.0668308	1	1	1	1	0.56337
RS_RS08245	30S ribosomal protein S12 methylthiotransferase RimO	62.5	60	597.5	577.5	1.0297	0.0422295	1.02163	0.0308671	1	1	1	1	0.516705
RS_RS08250	acetyl-CoA C-acyltransferase	26.5	27	245.5	242	0.97021	-0.0436312	1.00171	0.00246532	1	1	1	1	0.530059
RS_RS08255	hypothetical protein	26.5	25	243.5	235	1.04783	0.0674001	1.02314	0.0330104	1	1	1	1	0.695783
RS_RS08260	cystathionine beta-lyase	48.5	46.5	448.5	442	1.03103	0.0440898	1.00195	0.00281096	1	1	1	1	0.63641
RS_RS08265	phosphoserine phosphatase SerB	17	15.5	154.5	143.5	1.08418	0.116602	1.06312	0.0883054	1	1	1	1	0.541981
RS_RS08270	acetylornithine deacetylase	45	44	427	413.5	1.01098	0.0157573	1.01967	0.0280981	1	1	1	1	0.514329
RS_RS08275	transcription-repair coupling factor	86	82.5	761	733.5	1.03045	0.0432784	1.02445	0.0348488	1	1	1	1	0.647025
RS_RS08280	2-C-methyl-D-erythritol 4-phosphate cytidylyltransferase	12	14	101.5	118	0.847299	-0.239057	0.849357	-0.235558	1	1	1	1	0
RS_RS08285	2-C-methyl-D-erythritol 2,4-cyclodiphosphate synthase	9	6.5	81.5	61.5	1.36871	0.452821	1.30854	0.387963	1	1	1	1	0.389591
RS_RS08290	carboxymuconolactone decarboxylase family protein	19.5	21	181.5	188	0.917907	-0.123579	0.953289	-0.0690138	1	1	1	1	0.504947
RS_RS08295	peroxiredoxin	7.5	6	70.5	59.5	1.23564	0.305264	1.16998	0.226483	1	1	1	1	0.555839
RS_RS08300	two-component sensor histidine kinase	35	33.5	330.5	309	1.03278	0.0465296	1.05613	0.0787928	1	1	1	1	0.574728
RS_RS08305	two-component system response regulator OmpR	13.5	14.5	126.5	140	0.920342	-0.119758	0.892213	-0.16454	1	1	1	1	0.572957
RS_RS08310	hypothetical protein	12	11.5	109	104.5	1.03149	0.0447364	1.02995	0.0425745	1	1	1	1	0.523601
RS_RS08315	DUF1800 domain-containing protein	36	40.5	329	359	0.878681	-0.186589	0.904914	-0.144147	1	1	1	1	0.433367
RS_RS08320	DUF1501 domain-containing protein	28.5	28	256	251.5	1.00617	0.00887091	1.0051	0.00733476	1	1	1	1	0.554452
RS_RS08325	squalene synthase HpnD	29.5	30	283	289.5	0.97204	-0.0409117	0.965259	-0.0510119	1	1	1	1	0.533184
RS_RS08330	efflux RND transporter periplasmic adaptor subunit	31	30.5	294.5	291.5	1.00472	0.00679479	0.997592	-0.0034789	1	1	1	1	0.539152
RS_RS08335	AcrB/AcrD/AcrF family protein	89	87	837.5	808	1.01124	0.0161258	1.02348	0.0334832	1	1	1	1	0.497374
RS_RS08340	tRNA-Leu	5	4.5	41.5	41.5	1.09835	0.135339	0.987429	-0.0182507	1	1	1	1	0.523601
RS_RS08345	site-specific integrase	43.5	46.5	417.5	436.5	0.924741	-0.112879	0.944448	-0.0824561	1	1	1	1	0.618857
RS_RS25480	hypothetical protein	16	18	145.5	166	0.878681	-0.186589	0.865488	-0.208415	1	1	1	1	0
RS_RS25175	hypothetical protein	28	30	261.5	275.5	0.922615	-0.1162	0.937251	-0.093492	1	1	1	1	0.495844
RS_RS08360	hypothetical protein	19.5	19	166.5	164	1.01453	0.0208105	1.00248	0.00357571	1	1	1	1	0.56337
RS_RS08365	DUF2016 domain-containing protein	13.5	14	122.5	126.5	0.953212	-0.0691316	0.956206	-0.0646063	1	1	1	1	0.533184
RS_RS08370	hypothetical protein	26.5	23	237	207	1.13894	0.187694	1.13053	0.177006	1	1	1	1	0.457786
RS_RS08375	hypothetical protein	30	30	269	275.5	0.988516	-0.0166642	0.964132	-0.0526968	1	1	1	1	0.591739
RS_RS08380	hypothetical protein	6	5.5	55.5	48	1.07838	0.108867	1.14172	0.191203	1	1	1	1	0.541981
RS_RS08385	hypothetical protein	12	12	120	118	0.988516	-0.0166642	1.00417	0.00599689	1	1	1	1	NaN
RS_RS08390	hypothetical protein	4	3	36	29	1.31802	0.398373	1.22577	0.293693	1	1	1	1	0
RS_RS08395	hypothetical protein	10	11	98.5	105	0.898651	-0.154168	0.926303	-0.110444	1	1	1	1	0.514329
RS_RS08400	hypothetical protein	4	4	36.5	34	0.988516	-0.0166642	1.06003	0.0841111	1	1	1	1	NaN
RS_RS08405	hypothetical protein	16.5	17	154	157	0.959442	-0.0597329	0.968561	-0.0460849	1	1	1	1	0.56337
RS_RS08410	hypothetical protein	9.5	8.5	89.5	82.5	1.10481	0.1438	1.07121	0.0992429	1	1	1	1	0.536913
RS_RS08415	hypothetical protein	12.5	13.5	118	122	0.915292	-0.127695	0.955055	-0.0663449	1	1	1	1	0.510037
RS_RS25485	IS5-like element IS1421 family transposase	19	18.5	179	170	1.01523	0.02181	1.0397	0.0561742	1	1	1	1	0.541981
RS_RS25490	XRE family transcriptional regulator	1.5	2	12.5	15	0.741387	-0.431702	0.822858	-0.281285	1	1	1	1	0.533184
RS_RS08430	hypothetical protein	9	9.5	87.5	78.5	0.936489	-0.0946667	1.10064	0.13834	1	1	1	1	0.588799
RS_RS08435	hypothetical protein	10.5	10	102	96	1.03794	0.0537251	1.04914	0.0692122	1	1	1	1	0.56337
RS_RS08440	hypothetical protein	7	6	64	55	1.15327	0.205728	1.14901	0.20039	1	1	1	1	0
RS_RS08445	hypothetical protein	5.5	7.5	49.5	67.5	0.724912	-0.464123	0.724115	-0.46571	1	1	1	1	0.571717
RS_RS08450	hypothetical protein	10.5	10.5	99.5	97.5	0.988516	-0.0166642	1.00768	0.0110437	1	1	1	1	0.591739
RS_RS08455	hypothetical protein	3.5	2	28	18	1.7299	0.790691	1.536	0.619179	1	1	1	1	0.555839
RS_RS08460	hypothetical protein	12.5	11	109	85.5	1.12331	0.16776	1.25883	0.332081	1	1	1	1	0.695783
RS_RS08465	HNH endonuclease	4.5	4	39.5	36	1.11208	0.153261	1.08343	0.115605	1	1	1	1	0.549045
RS_RS08470	hypothetical protein	9.5	9.5	89.5	85	0.988516	-0.0166642	1.0397	0.0561742	1	1	1	1	0.591739
RS_RS08475	terminase large subunit	51	49	456	443.5	1.02886	0.0410513	1.01526	0.0218491	1	1	1	1	0.535357
RS_RS08485	phage portal protein	38.5	45	355	400	0.84573	-0.241731	0.876343	-0.190432	1	1	1	1	0.162443
RS_RS08490	HK97 family phage prohead protease	15	14	130.5	124	1.05912	0.0828715	1.03919	0.055459	1	1	1	1	0
RS_RS08495	phage major capsid protein	20	19.5	166	172.5	1.01386	0.0198617	0.950222	-0.0736638	1	1	1	1	0.523601
RS_RS08500	hypothetical protein	5	4	44	36.5	1.23564	0.305264	1.19033	0.251356	1	1	1	1	0
RS_RS08505	nucleoid-structuring protein H-NS	4	4	36	37	0.988516	-0.0166642	0.960742	-0.057779	1	1	1	1	NaN
RS_RS08510	hypothetical protein	13	13.5	120.5	127.5	0.951904	-0.071112	0.933217	-0.0997148	1	1	1	1	0.540442
RS_RS08515	DUF3168 domain-containing protein	8	8.5	70	78	0.930368	-0.104127	0.886154	-0.17437	1	1	1	1	0.541981
RS_RS08520	phage tail protein	27.5	29	259.5	270.5	0.937386	-0.0932855	0.947275	-0.0781447	1	1	1	1	0.695783
RS_RS08525	hypothetical protein	7	7.5	62.5	69.5	0.922615	-0.1162	0.887976	-0.171407	1	1	1	1	0.588799
RS_RS08530	hypothetical protein	7	6.5	65.5	63	1.06456	0.090251	1.02661	0.0378924	1	1	1	1	0.541981
RS_RS08535	phage tail tape measure protein	75	76	687.5	684	0.975509	-0.035773	0.992482	-0.0108873	1	1	1	1	0.536158
RS_RS08540	hypothetical protein	5.5	6.5	52.5	58	0.836436	-0.257672	0.893794	-0.161986	1	1	1	1	0.572957
RS_RS08545	phage tail protein	6.5	6.5	58	63	0.988516	-0.0166642	0.909062	-0.13755	1	1	1	1	0.591739
RS_RS08550	tail fiber assembly protein	17.5	17	158	145	1.01759	0.025156	1.07596	0.105621	1	1	1	1	0.56337
RS_RS08555	phage minor tail protein L	10	9.5	94.5	95	1.04054	0.0573364	0.982232	-0.0258638	1	1	1	1	0.541981
RS_RS08560	hydrolase Nlp/P60	21	20	185	183	1.03794	0.0537251	0.998221	-0.00256903	1	1	1	1	0.523662
RS_RS08565	tail assembly protein	17.5	18.5	163	169.5	0.935082	-0.0968345	0.949563	-0.074664	1	1	1	1	0.517894
RS_RS08570	toxin-antitoxin system HicB family antitoxin	4	4.5	33.5	38.5	0.878681	-0.186589	0.859192	-0.218948	1	1	1	1	0.540442
RS_RS08575	type II toxin-antitoxin system HicA family toxin	16	15.5	152.5	148.5	1.0204	0.0291395	1.01403	0.0200957	1	1	1	1	0.523601
RS_RS08580	host specificity protein J	101.5	100	942	919.5	1.00334	0.00481555	1.01159	0.0166268	1	1	1	1	0.533382
RS_RS08585	hypothetical protein	13	14.5	115	124.5	0.886255	-0.174205	0.912083	-0.132763	1	1	1	1	0.592061
RS_RS08590	hypothetical protein	22.5	23	208	221.5	0.967026	-0.048373	0.927247	-0.108974	1	1	1	1	0.530059
RS_RS08595	lysozyme	17.5	14	149	132.5	1.23564	0.305264	1.11039	0.151069	1	1	1	1	0.457786
RS_RS08600	hypothetical protein	5.5	6	49.5	51	0.906139	-0.142195	0.958387	-0.0613194	1	1	1	1	0.530059
RS_RS08605	hypothetical protein	8.5	9	85	88.5	0.933598	-0.0991263	0.948378	-0.0764653	1	1	1	1	0.56337
RS_RS08610	lysis protein	16.5	16	155.5	139.5	1.01941	0.0277299	1.10068	0.138399	1	1	1	1	0.533492
RS_RS08615	IS5 family transposase ISRso18	28	27.5	259	258	1.00649	0.00933103	0.991257	-0.0126696	1	1	1	1	0.523601
RS_RS08620	hypothetical protein	1	0	6.5	0	1.97703	0.983336	6.41829	2.68219	1	1	1	1	0.56337
RS_RS08625	LysM peptidoglycan-binding domain-containing protein	29	26	271.5	248	1.10258	0.140877	1.081	0.112361	1	1	1	1	0.555839
RS_RS08630	hypothetical protein	2.5	3.5	21.5	26.5	0.706083	-0.502091	0.801122	-0.319906	1	1	1	1	0.530397
RS_RS08635	bifunctional tRNA (5-methylaminomethyl-2-thiouridine)(34)-methyltransferase MnmD/FAD-dependent 5-carboxymethylaminomethyl-2-thiouridine(34) oxidoreductase MnmC	32.5	31	291	282	1.03635	0.0515073	1.01894	0.0270733	1	1	1	1	0.549045
RS_RS08640	trigger factor	39	40.5	375.5	378.5	0.951904	-0.071112	0.979603	-0.029731	1	1	1	1	0.485686
RS_RS08645	ATP-dependent Clp protease proteolytic subunit	15	7	127.5	60.5	2.11825	1.08287	2.08095	1.05724	1	0.000994333	1	0.00214134	0
RS_RS08650	ATP-dependent Clp protease ATP-binding subunit ClpX	42	39	405	371.5	1.06456	0.090251	1.07647	0.106309	1	1	1	1	0.548012
RS_RS08655	endopeptidase La	17.5	13.5	157.5	131.5	1.28141	0.357731	1.18266	0.242038	1	1	1	1	0.383362
RS_RS08660	HU family DNA-binding protein	3.5	3	28.5	26	1.15327	0.205728	1.08237	0.1142	1	1	1	1	0.56337
RS_RS08665	tRNA-Val	10	11	99.5	106	0.898651	-0.154168	0.926879	-0.109546	1	1	1	1	0
RS_RS08670	tRNA-Asp	7	7	66	70	0.988516	-0.0166642	0.931005	-0.10314	1	1	1	1	NaN
RS_RS08675	peptidyl-prolyl cis-trans isomerase	36	33.5	322	290	1.06229	0.0871716	1.09639	0.132757	1	1	1	1	0.510482
RS_RS08680	signal peptidase I	24	24	235	238	0.988516	-0.0166642	0.974983	-0.0365515	1	1	1	1	NaN
RS_RS08685	arylesterase	15	16.5	128	148.5	0.898651	-0.154168	0.851118	-0.23257	1	1	1	1	0.485686
RS_RS08690	ABC transporter ATP-binding protein	6.5	5.5	56	49.5	1.16825	0.224344	1.11709	0.159748	1	1	1	1	0.633063
RS_RS08695	glucose-6-phosphate isomerase	30.5	30	278	267.5	1.00499	0.00718256	1.02619	0.0372953	1	1	1	1	0.542037
RS_RS08700	bifunctional ADP-dependent NAD(P)H-hydrate dehydratase/NAD(P)H-hydrate epimerase	40	35	364	322	1.12973	0.175981	1.11622	0.158627	1	1	1	1	0.452351
RS_RS08705	transcriptional regulator	19.5	19.5	188	193	0.988516	-0.0166642	0.961848	-0.0561188	1	1	1	1	0.591739
RS_RS08710	phosphoribosylformylglycinamidine synthase	46.5	44.5	428.5	403	1.03294	0.0467612	1.04991	0.0702647	1	1	1	1	0.535803
RS_RS08715	DUF1843 domain-containing protein	5	5.5	50	52.5	0.898651	-0.154168	0.940409	-0.08864	1	1	1	1	0.588799
RS_RS08720	DUF1842 domain-containing protein	24.5	24	234	236.5	1.00911	0.0130832	0.976991	-0.0335823	1	1	1	1	0.533492
RS_RS08725	DUF1842 domain-containing protein	21.5	21	204.5	193.5	1.01205	0.0172831	1.04356	0.0615166	1	1	1	1	0.56337
RS_RS08730	GDL motif peptide-associated radical SAM/SPASM maturase	49.5	48.5	467	474	1.0089	0.0127796	0.972847	-0.0397152	1	1	1	1	0.633063
RS_RS08735	LysR family transcriptional regulator	18	17.5	164	155.5	1.01676	0.0239778	1.0414	0.0585306	1	1	1	1	0.540442
RS_RS08740	KR domain-containing protein	24.5	21	216	184.5	1.15327	0.205728	1.15601	0.20916	1	1	1	1	0.457786
RS_RS08745	ABC transporter permease	22	21	204	197	1.03559	0.05045	1.02252	0.0321229	1	1	1	1	0.514329
RS_RS08750	ABC transporter permease	49.5	50.5	435	460.5	0.968941	-0.045519	0.932751	-0.100436	1	1	1	1	0.526168
RS_RS08755	ABC transporter substrate-binding protein	30	29.5	274.5	266.5	1.00527	0.00758336	1.01707	0.02442	1	1	1	1	0.541981
RS_RS08760	ABC transporter ATP-binding protein	34	33	322	307.5	1.01847	0.0264045	1.03399	0.0482236	1	1	1	1	0.56337
RS_RS08765	sensor histidine kinase	31.5	30.5	282.5	268	1.02093	0.0298784	1.04085	0.0577672	1	1	1	1	0.537816
RS_RS08770	DNA-binding response regulator	18.5	17	173	160.5	1.07574	0.105326	1.06433	0.0899481	1	1	1	1	0.56337
RS_RS08775	porin	55.5	54.5	503	505.5	1.00665	0.00956736	0.982546	-0.0254033	1	1	1	1	0.527086
RS_RS08780	ABC transporter ATP-binding protein	11	10	96.5	90.5	1.08737	0.120839	1.05289	0.0743605	1	1	1	1	0.56337
RS_RS08785	ABC transporter permease	23.5	24	216	220	0.967922	-0.0470378	0.969476	-0.0447229	1	1	1	1	0.56337
RS_RS08790	ABC transporter permease	36	35	354	343	1.01676	0.0239778	1.0191	0.0272901	1	1	1	1	0.523601
RS_RS08795	MurR/RpiR family transcriptional regulator	38	39.5	355.5	364.5	0.950977	-0.0725174	0.963048	-0.0543199	1	1	1	1	0.485686
RS_RS08800	peptidase C45	24.5	23.5	224	203	1.03058	0.0434568	1.08958	0.123768	1	1	1	1	0.536913
RS_RS08805	hypothetical protein	3.5	4.5	28	32	0.768846	-0.379234	0.864001	-0.210896	1	1	1	1	0.530397
RS_RS08810	peptidyl-prolyl cis-trans isomerase	23.5	23	220.5	213.5	1.01001	0.0143627	1.0198	0.0282919	1	1	1	1	0.541991
RS_RS08815	BolA family transcriptional regulator	5	5	47	47.5	0.988516	-0.0166642	0.977035	-0.0335174	1	1	1	1	NaN
RS_RS08820	intracellular septation protein A	4	5	36.5	40	0.790813	-0.338592	0.901029	-0.150354	1	1	1	1	0
RS_RS08825	peptide-methionine (R)-S-oxide reductase	17.5	17.5	168.5	165.5	0.988516	-0.0166642	1.00533	0.00766672	1	1	1	1	0.591739
RS_RS08830	YdiU family protein	51.5	50	477.5	449	1.01817	0.0259802	1.05011	0.0705346	1	1	1	1	0.528635
RS_RS08835	long-chain-fatty-acid--CoA ligase	59.5	56	544.5	529.5	1.0503	0.0707987	1.0154	0.0220507	1	1	1	1	0.546918
RS_RS08840	branched-chain amino acid ABC transporter substrate-binding protein	52	55	471.5	501	0.934597	-0.0975842	0.929287	-0.105803	1	1	1	1	0.485686
RS_RS08845	branched-chain amino acid ABC transporter permease	24.5	25.5	220	230.5	0.94975	-0.0743797	0.942449	-0.0855139	1	1	1	1	0.510037
RS_RS08850	branched-chain amino acid ABC transporter permease	31	30	290	284	1.02147	0.0306415	1.00829	0.0119113	1	1	1	1	0.523601
RS_RS08855	ABC transporter ATP-binding protein	18	18	150	161.5	0.988516	-0.0166642	0.917117	-0.124822	1	1	1	1	0.591739
RS_RS08860	ABC transporter ATP-binding protein	18	16	169.5	152.5	1.11208	0.153261	1.0975	0.134225	1	1	1	1	0.56337
RS_RS08865	hypothetical protein	6.5	8	62.5	72.5	0.803169	-0.316224	0.851232	-0.232375	1	1	1	1	0.504947
RS_RS08870	exo-poly-galacturonase signal peptide protein	79	80.5	730	748	0.970096	-0.0438003	0.963668	-0.0533925	1	1	1	1	0.521984
RS_RS08875	amino acid permease	53.5	53	499.5	507	0.997841	-0.00311765	0.972822	-0.0397517	1	1	1	1	0.56337
RS_RS08880	amino acid permease	74.5	69.5	688	663.5	1.05963	0.0835633	1.02389	0.0340614	1	1	1	1	0.652787
RS_RS08885	3-hydroxyacyl-CoA dehydrogenase	54.5	54	507.5	503.5	0.997669	-0.00336736	0.995274	-0.00683461	1	1	1	1	0.556833
RS_RS08890	bifunctional nicotinamidase/pyrazinamidase	15.5	15	152	144.5	1.02147	0.0306415	1.03868	0.0547512	1	1	1	1	0.56337
RS_RS08895	acetyl-CoA C-acyltransferase	35	34	323.5	322.5	1.01759	0.025156	0.990491	-0.0137841	1	1	1	1	0.541981
RS_RS08900	acyl-CoA dehydrogenase	48	52	420	462.5	0.912476	-0.132141	0.896693	-0.157315	1	1	1	1	0.513561
RS_RS08905	KR domain-containing protein	13.5	13	122.5	117	1.02654	0.0377836	1.03385	0.0480226	1	1	1	1	0.533492
RS_RS08910	PaaI family thioesterase	4.5	4	39	36.5	1.11208	0.153261	1.05506	0.077327	1	1	1	1	0.549045
RS_RS08915	6-aminohexanoate hydrolase	50	52	470	471	0.950496	-0.0732477	0.985333	-0.021317	1	1	1	1	0.495844
RS_RS08920	NADP-dependent oxidoreductase	30	29	283	274.5	1.0226	0.0322454	1.01801	0.0257453	1	1	1	1	0.514329
RS_RS08925	class II aldolase/adducin family protein	22.5	21.5	199	187.5	1.03449	0.0489242	1.04799	0.0676272	1	1	1	1	0.53203
RS_RS08930	glutathione S-transferase family protein	26.5	26	241.5	239.5	1.00753	0.0108166	0.995675	-0.00625312	1	1	1	1	0.533492
RS_RS08935	NAD(P)-dependent oxidoreductase	21.5	22.5	198.5	207	0.944582	-0.0822525	0.946883	-0.0787424	1	1	1	1	0.572957
RS_RS08940	alpha/beta hydrolase	27	27	258	257.5	0.988516	-0.0166642	0.989347	-0.015452	1	1	1	1	0.591739
RS_RS08945	4-hydroxybutyrate dehydrogenase	15	13.5	132.5	122	1.09835	0.135339	1.07241	0.100861	1	1	1	1	0.521984
RS_RS08950	alpha/beta hydrolase	32.5	34	306	314.5	0.944905	-0.0817592	0.960742	-0.057779	1	1	1	1	0.504947
RS_RS08955	acyl-CoA thioesterase	18	17	166.5	165.5	1.04666	0.065798	0.993396	-0.00955969	1	1	1	1	0.56337
RS_RS08960	GNAT family N-acetyltransferase	14	14.5	132	135.5	0.954429	-0.0672903	0.961924	-0.0560056	1	1	1	1	0.540442
RS_RS08970	hypothetical protein	29.5	28.5	275.5	268.5	1.0232	0.0330889	1.01317	0.0188796	1	1	1	1	0.633063
RS_RS08975	hypothetical protein	25	27	231.5	257	0.915292	-0.127695	0.889455	-0.169007	1	1	1	1	0.631895
RS_RS08980	ShlB/FhaC/HecB family hemolysin secretion/activation protein	52.5	53.5	502.5	497	0.970039	-0.0438857	0.998357	-0.00237291	1	1	1	1	0.572957
RS_RS08985	hypothetical protein	38.5	39	368.5	370.5	0.975842	-0.0352799	0.982099	-0.0260596	1	1	1	1	0.533492
RS_RS08990	DUF4936 domain-containing protein	9	9	90	90	0.988516	-0.0166642	0.987429	-0.0182507	1	1	1	1	NaN
RS_RS08995	folate-binding protein	6	4.5	54	42.5	1.31802	0.398373	1.25462	0.327246	1	1	1	1	0.574728
RS_RS09000	endolytic transglycosylase MltG	20	21	183	176.5	0.941444	-0.0870535	1.02379	0.0339248	1	1	1	1	0.588799
RS_RS09005	thymidylate kinase	7.5	8	67.5	73	0.926733	-0.109774	0.913034	-0.13126	1	1	1	1	0.56337
RS_RS09010	DNA polymerase III subunit delta'	12	12	107.5	111.5	0.988516	-0.0166642	0.952006	-0.0709577	1	1	1	1	NaN
RS_RS09015	type 4 fimbrial biogenesis protein	13	12	121	119.5	1.07089	0.098813	0.999824	-0.000254224	1	1	1	1	0.56337
RS_RS09020	TatD family deoxyribonuclease	30.5	32	292	304.5	0.942179	-0.0859268	0.946894	-0.0787245	1	1	1	1	0.542427
RS_RS09025	hypothetical protein	31.5	29.5	302.5	286.5	1.05553	0.0779727	1.04257	0.0601494	1	1	1	1	0.500069
RS_RS09030	ergothioneine biosynthesis protein EgtB	36	36	326	322.5	0.988516	-0.0166642	0.998146	-0.00267785	1	1	1	1	0.591739
RS_RS09035	LacI family DNA-binding transcriptional regulator	32	30.5	296	277.5	1.03713	0.0525985	1.05326	0.0748588	1	1	1	1	0.574728
RS_RS09040	ABC transporter substrate-binding protein	32	35	291	319	0.903786	-0.145947	0.900758	-0.150788	1	1	1	1	0.569482
RS_RS09045	ABC transporter permease	22.5	26	198.5	227.5	0.855446	-0.225251	0.861559	-0.214978	1	1	1	1	0.541566
RS_RS09050	ABC transporter permease	23	23.5	219	219	0.967483	-0.0476911	0.987429	-0.0182507	1	1	1	1	0.541981
RS_RS09055	ABC transporter ATP-binding protein	33	35.5	298	312.5	0.918902	-0.122017	0.941613	-0.0867945	1	1	1	1	0.512003
RS_RS09060	phosphodiesterase	24.5	27.5	221.5	238	0.880678	-0.183314	0.918973	-0.121906	1	1	1	1	0.477262
RS_RS09065	N-acetylmuramoyl-L-alanine amidase	36.5	35.5	327.5	322	1.01636	0.0234133	1.0043	0.00618357	1	1	1	1	0.53148
RS_RS09070	pyruvate dehydrogenase (acetyl-transferring) E1 component subunit alpha	31	33.5	291	315.5	0.914746	-0.128557	0.910751	-0.134872	1	1	1	1	0.512003
RS_RS09075	alpha-ketoacid dehydrogenase subunit beta	15.5	16.5	138.5	148.5	0.928606	-0.106862	0.920936	-0.118828	1	1	1	1	0.52432
RS_RS09080	2-oxo acid dehydrogenase subunit E2	15.5	15	141.5	136	1.02147	0.0306415	1.02736	0.0389447	1	1	1	1	0.56337
RS_RS09085	GALA protein	19.5	18	170.5	161	1.07089	0.098813	1.04569	0.0644604	1	1	1	1	0.695783
RS_RS09090	GALA protein	29.5	28	260	237.5	1.04147	0.0586239	1.08098	0.112333	1	1	1	1	0.56337
RS_RS09095	DJ-1/PfpI family protein	19.5	19.5	180.5	180	0.988516	-0.0166642	0.990172	-0.0142487	1	1	1	1	0.591739
RS_RS09100	voltage-gated chloride channel protein	40	40.5	377.5	389.5	0.976312	-0.0345861	0.957008	-0.0633973	1	1	1	1	0.588799
RS_RS09105	methyltransferase domain-containing protein	51.5	50	456	458.5	1.01817	0.0259802	0.982045	-0.0261386	1	1	1	1	0.549045
RS_RS09110	thiazolinyl imide reductase	34	32	313	290.5	1.0503	0.0707987	1.06391	0.0893738	1	1	1	1	0.527871
RS_RS09115	hybrid non-ribosomal peptide synthetase/type I polyketide synthase	297.5	283	2679	2545.5	1.03916	0.0554234	1.03922	0.0554949	1	1	1	1	0.503351
RS_RS09120	TonB-dependent receptor	75.5	77	693	697	0.969259	-0.045046	0.981763	-0.026554	1	1	1	1	0.525903
RS_RS09125	ABC transporter ATP-binding protein	49	43.5	437	396.5	1.1135	0.155102	1.08829	0.122062	1	1	1	1	0.496562
RS_RS09130	ABC transporter ATP-binding protein	26	30	239.5	264.5	0.856714	-0.223115	0.894099	-0.161493	1	1	1	1	0.636699
RS_RS09135	KR domain-containing protein	132	129	1172.5	1147	1.0115	0.0165027	1.00938	0.0134719	1	1	1	1	0.497909
RS_RS09140	non-ribosomal peptide synthetase	125.5	125	1140	1132	0.99247	-0.0109049	0.994408	-0.00809079	1	1	1	1	0.570251
RS_RS09145	hypothetical protein	16.5	18	156.5	163.5	0.906139	-0.142195	0.945154	-0.0813786	1	1	1	1	0.504947
RS_RS09150	AraC family transcriptional regulator	23	21	213	191.5	1.08266	0.11458	1.09829	0.135258	1	1	1	1	0.486871
RS_RS09155	hypothetical protein	98	110	882	999	0.880678	-0.183314	0.871784	-0.197957	1	0.592622	1	0.975716	0.489699
RS_RS09160	N-acetyltransferase	15	15.5	131.5	137.5	0.956628	-0.0639699	0.944341	-0.0826195	1	1	1	1	0.588799
RS_RS09165	siderophore biosynthesis protein	63.5	62	585	590.5	1.01243	0.0178242	0.978232	-0.0317511	1	1	1	1	0.503916
RS_RS09170	methionine--tRNA ligase	44.5	47.5	402	431.5	0.926083	-0.110786	0.919923	-0.120416	1	1	1	1	0.477262
RS_RS09175	cupin domain-containing protein	5.5	4.5	48	43	1.20819	0.272842	1.10225	0.140447	1	1	1	1	0.633063
RS_RS09180	flavin reductase family protein	21	20.5	181	187	1.01263	0.0181012	0.955747	-0.0652992	1	1	1	1	0.539152
RS_RS09185	MarR family transcriptional regulator	10.5	10	92	88.5	1.03794	0.0537251	1.02648	0.0377058	1	1	1	1	0.56337
RS_RS09190	Asp/Glu racemase	15.5	14	138	128	1.09443	0.130177	1.06457	0.0902738	1	1	1	1	0.555839
RS_RS09195	aliphatic nitrilase	27	25.5	251	233	1.04666	0.065798	1.06371	0.0891068	1	1	1	1	0.505728
RS_RS09200	FAA hydrolase family protein	23	19.5	210.5	185	1.16594	0.221496	1.12353	0.168044	1	1	1	1	0.258115
RS_RS09205	cupin domain-containing protein	33	32.5	304.5	298	1.00372	0.00536212	1.00897	0.0128792	1	1	1	1	0.557099
RS_RS09210	bifunctional salicylyl-CoA 5-hydroxylase/oxidoreductase	56.5	52	505.5	475.5	1.07406	0.103075	1.04973	0.0700151	1	1	1	1	0.695783
RS_RS09215	acyl-CoA thioesterase	12.5	12.5	121	116.5	0.988516	-0.0166642	1.02557	0.0364264	1	1	1	1	0.591739
RS_RS09220	indolepyruvate oxidoreductase	49.5	53.5	449	467	0.914608	-0.128775	0.94937	-0.0749578	1	1	1	1	0.531951
RS_RS09230	IS3 family transposase	38.5	34.5	356	312.5	1.10313	0.141598	1.12488	0.16977	1	1	1	1	0.523014
RS_RS09240	AraC family transcriptional regulator	23	24	221	224.5	0.947328	-0.0780647	0.972035	-0.0409197	1	1	1	1	0.588799
RS_RS09245	hypothetical protein	35.5	34.5	325.5	321.5	1.01717	0.0245585	0.999715	-0.000411847	1	1	1	1	0.537816
RS_RS09250	NAD(P)/FAD-dependent oxidoreductase	24	27	224	237	0.878681	-0.186589	0.933267	-0.099639	1	1	1	1	0.504947
RS_RS09255	cyclase	14.5	14.5	120.5	122.5	0.988516	-0.0166642	0.971308	-0.0419993	1	1	1	1	0.591739
RS_RS09260	flavin reductase	7.5	6	57	51.5	1.23564	0.305264	1.09288	0.128139	1	1	1	1	0.528092
RS_RS09265	alanine-phosphoribitol ligase	26	26.5	236.5	249	0.969864	-0.0441449	0.93786	-0.0925562	1	1	1	1	0.542655
RS_RS09270	NAD(P)-dependent oxidoreductase	19.5	18.5	168.5	171	1.04195	0.0592847	0.972993	-0.0394984	1	1	1	1	0.633063
RS_RS09275	hypothetical protein	4	4	39	38	0.988516	-0.0166642	1.01341	0.0192241	1	1	1	1	NaN
RS_RS09280	hypothetical protein	135	127.5	1222	1151	1.04666	0.065798	1.04834	0.0681058	1	1	1	1	0.613182
RS_RS09285	pyridoxal phosphate-dependent aminotransferase	13	15	120	133.5	0.856714	-0.223115	0.887577	-0.172056	1	1	1	1	0.572957
RS_RS09290	alpha/beta hydrolase	16	16.5	148	147.5	0.958561	-0.0610583	0.990777	-0.0133684	1	1	1	1	0.588799
RS_RS25495	hypothetical protein	10.5	10.5	93.5	93.5	0.988516	-0.0166642	0.987429	-0.0182507	1	1	1	1	0.591739
RS_RS09295	hypothetical protein	26	26	235	246.5	0.988516	-0.0166642	0.941363	-0.0871775	1	1	1	1	0.591739
RS_RS09300	helix-turn-helix domain-containing protein	10.5	11.5	100.5	106	0.902558	-0.147909	0.936195	-0.0951194	1	1	1	1	0.572957
RS_RS09305	transposase	35.5	38	336	357	0.923482	-0.114845	0.929345	-0.105713	1	1	1	1	0.539841
RS_RS09310	hypothetical protein	18	15.5	166.5	148	1.14795	0.199065	1.11086	0.151674	1	1	1	1	0.564414
RS_RS09315	hypothetical protein	75	76	715	701	0.975509	-0.035773	1.00715	0.0102781	1	1	1	1	0.53342
RS_RS09320	integrase	73	72.5	674	676	0.995333	-0.00674871	0.984508	-0.0225253	1	1	1	1	0.539152
RS_RS09325	integrase	40	38.5	392.5	372	1.02703	0.0384774	1.04184	0.0591394	1	1	1	1	0.597022
RS_RS09330	hypothetical protein	9	11	77.5	99	0.808786	-0.306171	0.772988	-0.371483	1	1	1	1	0.572957
RS_RS09335	MarR family transcriptional regulator	7	8	70	74	0.864951	-0.209309	0.934055	-0.098421	1	1	1	1	0.588799
RS_RS09340	hypothetical protein	0.5	1	3	5.5	0.494258	-1.01666	0.538598	-0.89272	1	1	1	1	0.533184
RS_RS09345	hypothetical protein	14.5	13	122.5	118	1.10258	0.140877	1.02509	0.0357442	1	1	1	1	0.503916
RS_RS09350	MarR family transcriptional regulator	15.5	15	145.5	146	1.02147	0.0306415	0.984048	-0.0231999	1	1	1	1	0.56337
RS_RS09355	MFS transporter	36.5	36	353	343	1.00225	0.00323538	1.01622	0.023209	1	1	1	1	0.549045
RS_RS09360	HlyD family secretion protein	28.5	27.5	263	268	1.02446	0.0348661	0.969007	-0.0454209	1	1	1	1	0.515339
RS_RS09365	multidrug transporter	28.5	28	270.5	271.5	1.00617	0.00887091	0.983792	-0.0235743	1	1	1	1	0.56337
RS_RS09370	DUF1794 domain-containing protein	6	4	50	36.5	1.48277	0.568298	1.35264	0.435781	1	1	1	1	0.633063
RS_RS25500	hypothetical protein	10.5	11.5	103.5	111	0.902558	-0.147909	0.920711	-0.11918	1	1	1	1	0.572957
RS_RS09375	PLP-dependent aminotransferase family protein	49.5	50	484.5	488	0.978631	-0.0311638	0.980347	-0.0286351	1	1	1	1	0.533184
RS_RS09380	ubiquinol oxidase subunit II	31	29.5	270.5	273	1.03878	0.0548891	0.978387	-0.031523	1	1	1	1	0.521984
RS_RS09385	cytochrome o ubiquinol oxidase subunit I	61.5	63	574	585.5	0.96498	-0.0514296	0.968035	-0.0468691	1	1	1	1	0.533184
RS_RS09390	cytochrome o ubiquinol oxidase subunit III	15.5	14.5	142	135.5	1.05669	0.0795511	1.0348	0.0493474	1	1	1	1	0.526168
RS_RS09395	cytochrome o ubiquinol oxidase subunit IV	10	9	93	83	1.09835	0.135339	1.1064	0.145869	1	1	1	1	0
RS_RS09400	nitrite/sulfite reductase	42	42.5	397.5	397.5	0.976886	-0.0337377	0.987429	-0.0182507	1	1	1	1	0.541981
RS_RS09405	DUF934 domain-containing protein	16	18.5	147.5	164.5	0.854933	-0.226118	0.885385	-0.175623	1	1	1	1	0.642348
RS_RS09410	IS4 family transposase ISRso13	46.5	46	438.5	433	0.99926	-0.00106733	0.999972	-4.08352e-05	1	1	1	1	0.533492
RS_RS09420	hypothetical protein	3.5	6	28.5	47.5	0.576634	-0.794272	0.592458	-0.755216	1	1	1	1	0.631801
RS_RS09425	hypothetical protein	7.5	9.5	65.5	81.5	0.780407	-0.357701	0.793578	-0.333556	1	1	1	1	0.571717
RS_RS09430	hypothetical protein	12	11	112	100.5	1.07838	0.108867	1.10042	0.138053	1	1	1	1	0.514329
RS_RS09435	AlpA family phage regulatory protein	4	3.5	36.5	32.5	1.12973	0.175981	1.10896	0.149206	1	1	1	1	0.541981
RS_RS09440	hypothetical protein	45	49.5	422.5	458	0.898651	-0.154168	0.910893	-0.134647	1	1	1	1	0.433367
RS_RS09445	DUF4102 domain-containing protein	19.5	21	180.5	186.5	0.917907	-0.123579	0.955662	-0.0654274	1	1	1	1	0.533184
RS_RS09450	tRNA-Val	0	0	0	0	1	0	1	0	1	1	1	1	NaN
RS_RS09455	DNA polymerase III subunit epsilon	12	8.5	108.5	75.5	1.39555	0.480835	1.41902	0.504896	1	1	1	1	0.555192
RS_RS09460	formyltetrahydrofolate deformylase	13	11.5	115.5	103	1.11745	0.160214	1.10726	0.146998	1	1	1	1	0.597022
RS_RS09465	DUF4743 domain-containing protein	26	22	230	204	1.16825	0.224344	1.11328	0.154814	1	1	1	1	0.544931
RS_RS09470	hypothetical protein	14.5	14.5	135.5	140.5	0.988516	-0.0166642	0.952289	-0.0705279	1	1	1	1	0.591739
RS_RS09475	hypothetical protein	21.5	20	196.5	194.5	1.06265	0.0876725	0.997583	-0.0034915	1	1	1	1	0.695783
RS_RS09480	lipid A hydroxylase LpxO	41	38.5	392	377	1.05271	0.0741013	1.02672	0.0380385	1	1	1	1	0.564414
RS_RS09485	hypothetical protein	18.5	19	173.5	173	0.962502	-0.0551383	0.990283	-0.014087	1	1	1	1	0.56337
RS_RS09490	amino acid transporter	23	23.5	219	228	0.967483	-0.0476911	0.948452	-0.0763536	1	1	1	1	0.541981
RS_RS09495	LysR family transcriptional regulator	28	25.5	251.5	230	1.08543	0.118265	1.07973	0.110674	1	1	1	1	0.523601
RS_RS09500	NAD(P)/FAD-dependent oxidoreductase	33.5	37	309.5	338	0.895007	-0.160028	0.90417	-0.145334	1	1	1	1	0.360321
RS_RS09505	ABC transporter permease	23.5	24.5	210.5	227.5	0.948168	-0.0767852	0.913643	-0.130297	1	1	1	1	0.530397
RS_RS09510	ABC transporter permease	37.5	37.5	349	340	0.988516	-0.0166642	1.01357	0.0194416	1	1	1	1	0.591739
RS_RS09515	ABC transporter ATP-binding protein	19.5	19.5	171.5	170	0.988516	-0.0166642	0.996142	-0.00557682	1	1	1	1	0.591739
RS_RS09520	ABC transporter ATP-binding protein	27.5	29	262.5	273	0.937386	-0.0932855	0.949451	-0.0748342	1	1	1	1	0.56337
RS_RS09525	ABC transporter substrate-binding protein	58.5	57.5	540	538.5	1.00571	0.00821049	0.99018	-0.0142376	1	1	1	1	0.633063
RS_RS09530	acyl-CoA thioester hydrolase	54	53	495	482	1.00717	0.0103029	1.01406	0.0201447	1	1	1	1	0.518464
RS_RS09535	alkylhydroperoxidase	15	14	139	131	1.05912	0.0828715	1.04773	0.0672674	1	1	1	1	0
RS_RS09540	xanthine dehydrogenase family protein molybdopterin-binding subunit	66.5	63	598	575	1.04343	0.0613383	1.02693	0.0383329	1	1	1	1	0.546918
RS_RS09545	(2Fe-2S)-binding protein	10.5	10.5	92.5	98.5	0.988516	-0.0166642	0.927281	-0.108921	1	1	1	1	0.591739
RS_RS09550	hypothetical protein	6	5	49.5	42.5	1.18622	0.24637	1.15006	0.201715	1	1	1	1	0.514329
RS_RS09555	DNA-binding response regulator	21.5	22	201.5	208.5	0.966049	-0.049831	0.954278	-0.0675182	1	1	1	1	0.530059
RS_RS09560	GGDEF domain-containing protein	63	64	594	603	0.97307	-0.0393843	0.972692	-0.0399457	1	1	1	1	0.56337
RS_RS09565	chemotaxis protein	25.5	27.5	225	243	0.916624	-0.125599	0.914286	-0.129282	1	1	1	1	0.507927
RS_RS09570	helix-turn-helix transcriptional regulator	19.5	20.5	182	191	0.940295	-0.088814	0.940901	-0.0878848	1	1	1	1	0.52432
RS_RS09575	tRNA-Ser	0	0	0	0	1	0	1	0	1	1	1	1	NaN
RS_RS09580	DUF4102 domain-containing protein	36	35	331	318.5	1.01676	0.0239778	1.02618	0.0372872	1	1	1	1	0.527213
RS_RS09585	AlpA family phage regulatory protein	10	11.5	91.5	104	0.859579	-0.218298	0.868748	-0.202991	1	1	1	1	0.485686
RS_RS09590	hypothetical protein	111	120	1044.5	1095.5	0.914377	-0.129139	0.94146	-0.0870276	1	1	1	1	0.598389
RS_RS09595	hypothetical protein	6.5	7	58.5	62.5	0.917907	-0.123579	0.924234	-0.11367	1	1	1	1	0.56337
RS_RS09600	hypothetical protein	9.5	10.5	89.5	100.5	0.894371	-0.161054	0.879352	-0.185487	1	1	1	1	0.510037
RS_RS09605	hypothetical protein	5.5	6	55	57	0.906139	-0.142195	0.952783	-0.069781	1	1	1	1	0.56337
RS_RS09610	hypothetical protein	1.5	2	15	20	0.741387	-0.431702	0.740572	-0.433288	1	1	1	1	0.56337
RS_RS09615	transcriptional regulator	7	6.5	67	62.5	1.06456	0.090251	1.05852	0.0820543	1	1	1	1	0.541981
RS_RS25505	DNA-binding protein	7.5	7	66.5	66	1.05912	0.0828715	0.99491	-0.00736234	1	1	1	1	0.549045
RS_RS09620	XRE family transcriptional regulator	4.5	4.5	39	40.5	0.988516	-0.0166642	0.950858	-0.0726984	1	1	1	1	0.591739
RS_RS09625	hypothetical protein	12	12.5	112	123.5	0.948975	-0.0755579	0.895482	-0.159263	1	1	1	1	0.541981
RS_RS09635	tail protein	41.5	42	392.5	392.5	0.976748	-0.0339422	0.987429	-0.0182507	1	1	1	1	0.533184
RS_RS09640	oxidoreductase	14	14.5	123	128	0.954429	-0.0672903	0.948858	-0.0757361	1	1	1	1	0.538055
RS_RS09645	hypothetical protein	46.5	41	421	388	1.12112	0.164943	1.07141	0.0995129	1	1	1	1	0.581155
RS_RS09650	GpE family phage tail protein	3	3	30	30	0.988516	-0.0166642	0.987429	-0.0182507	1	1	1	1	NaN
RS_RS09655	phage tail assembly protein	4.5	3	37.5	27	1.48277	0.568298	1.37143	0.455681	1	1	1	1	0.555839
RS_RS09660	phage major tail tube protein	14.5	13.5	130	127	1.06174	0.0864293	1.01075	0.0154325	1	1	1	1	0.633063
RS_RS09665	tail sheath protein	27.5	28.5	259.5	263	0.953831	-0.0681945	0.974289	-0.0375789	1	1	1	1	0.510037
RS_RS09670	hypothetical protein	11.5	11.5	111.5	106	0.988516	-0.0166642	1.03866	0.0547288	1	1	1	1	0.591739
RS_RS09675	hypothetical protein	12.5	13	116.5	119.5	0.950496	-0.0732477	0.96264	-0.0549313	1	1	1	1	0.533184
RS_RS09680	tail protein	48.5	49	453.5	469.5	0.978429	-0.0314612	0.953779	-0.0682733	1	1	1	1	0.533184
RS_RS09685	phage tail protein I	15.5	14.5	146	136	1.05669	0.0795511	1.06003	0.0841111	1	1	1	1	0.633063
RS_RS09690	baseplate assembly protein	33.5	30.5	302.5	286	1.08575	0.118688	1.0444	0.0626693	1	1	1	1	0.625435
RS_RS09695	hypothetical protein	7.5	7.5	70	68.5	0.988516	-0.0166642	1.00905	0.0130003	1	1	1	1	0.591739
RS_RS09700	phage baseplate assembly protein V	22	23	200.5	209	0.945537	-0.0807945	0.947271	-0.0781514	1	1	1	1	0.514329
RS_RS09705	hypothetical protein	20	18.5	175.5	163.5	1.06867	0.0958105	1.0599	0.0839297	1	1	1	1	0.574728
RS_RS09710	phage virion morphogenesis protein	17.5	17	162.5	163.5	1.01759	0.025156	0.98139	-0.0271016	1	1	1	1	0.549045
RS_RS09715	tail protein	14.5	15	130.5	132	0.955565	-0.0655738	0.976209	-0.0347388	1	1	1	1	0.533184
RS_RS09720	hypothetical protein	15	16	137	147.5	0.926733	-0.109774	0.917138	-0.12479	1	1	1	1	0.514329
RS_RS09725	DUF3380 domain-containing protein	32.5	34	314	327.5	0.944905	-0.0817592	0.946726	-0.078981	1	1	1	1	0.695783
RS_RS09730	phage holin family protein	8.5	8.5	80.5	76.5	0.988516	-0.0166642	1.03906	0.0552784	1	1	1	1	0.591739
RS_RS09735	membrane protein	6	6.5	56.5	60.5	0.912476	-0.132141	0.922145	-0.116935	1	1	1	1	0.588799
RS_RS09740	tail protein X	4.5	5	42.5	47.5	0.889664	-0.168667	0.883489	-0.178715	1	1	1	1	0.56337
RS_RS09745	phage head protein	10.5	11.5	96.5	100.5	0.902558	-0.147909	0.948129	-0.0768453	1	1	1	1	0.517894
RS_RS09750	hypothetical protein	10	10	90	78	0.988516	-0.0166642	1.13934	0.1882	1	1	1	1	0.591739
RS_RS09755	phage major capsid protein, P2 family	28.5	28.5	265.5	269	0.988516	-0.0166642	0.974582	-0.037145	1	1	1	1	0.591739
RS_RS09760	capsid scaffolding protein	21	21	186.5	195.5	0.988516	-0.0166642	0.941972	-0.0862436	1	1	1	1	0.591739
RS_RS09770	phage portal protein	43	47	403.5	435	0.904387	-0.144988	0.915926	-0.126697	1	1	1	1	0.460533
RS_RS09775	alpha/beta hydrolase	159.5	164	1536.5	1580.5	0.961392	-0.0568036	0.95994	-0.0589839	1	1	1	1	0.695783
RS_RS09780	hypothetical protein	19.5	20	176.5	186.5	0.963803	-0.0531901	0.934484	-0.0977581	1	1	1	1	0.533184
RS_RS09785	type VI secretion system tip protein VgrG	113.5	110.5	1092.5	1058	1.01535	0.0219817	1.01963	0.028043	1	1	1	1	0.496201
RS_RS09790	hypothetical protein	7	6	60.5	51	1.15327	0.205728	1.17136	0.228187	1	1	1	1	0.514329
RS_RS09795	hypothetical protein	7	9	67	83	0.768846	-0.379234	0.797081	-0.327201	1	1	1	1	0
RS_RS09810	cation acetate symporter	64	60.5	595.5	559	1.0457	0.0644726	1.0519	0.0730026	1	1	1	1	0.501492
RS_RS09815	acetyl-coenzyme A synthetase	59	61	548.5	565	0.956105	-0.0647585	0.958593	-0.0610099	1	1	1	1	0.588799
RS_RS09820	EamA/RhaT family transporter	28.5	27.5	262.5	250	1.02446	0.0348661	1.0368	0.0521387	1	1	1	1	0.526839
RS_RS09825	membrane protein	12.5	11	111.5	108.5	1.12331	0.16776	1.01473	0.021098	1	1	1	1	0.555839
RS_RS09830	fumarate hydratase	38	36.5	366.5	352	1.02914	0.0414388	1.0281	0.0399871	1	1	1	1	0.534452
RS_RS09835	glutamate racemase	29.5	26	276	252	1.12159	0.165539	1.08147	0.112994	1	1	1	1	0.360321
RS_RS09840	dicarboxylate/amino acid:cation symporter	41	43	390.5	401	0.942538	-0.0853769	0.961574	-0.0565303	1	1	1	1	0.529418
RS_RS09845	hypothetical protein	15	13.5	136.5	125.5	1.09835	0.135339	1.07398	0.102963	1	1	1	1	0.534482
RS_RS09850	activator of HSP90 ATPase	37.5	40	356	382	0.926733	-0.109774	0.920222	-0.119946	1	1	1	1	0.539841
RS_RS09855	transcriptional regulator	4	3.5	34	26.5	1.12973	0.175981	1.26689	0.341292	1	1	1	1	0.523601
RS_RS09860	ATP-binding protein	64	62.5	577	560	1.01224	0.0175515	1.0174	0.0248938	1	1	1	1	0.522532
RS_RS09870	energy transducer TonB	6.5	6.5	56.5	57	0.988516	-0.0166642	0.978768	-0.0309617	1	1	1	1	0.591739
RS_RS09875	MotA/TolQ/ExbB proton channel family protein	14	14	133.5	125	0.988516	-0.0166642	1.05457	0.076661	1	1	1	1	0.591739
RS_RS09880	biopolymer transporter ExbD	2.5	3	25	27.5	0.823763	-0.279699	0.897663	-0.155754	1	1	1	1	0.56337
RS_RS09885	hemin uptake protein HemP	7	7	68	69.5	0.988516	-0.0166642	0.966118	-0.0497289	1	1	1	1	NaN
RS_RS09890	heme-binding protein	10.5	11	104	105.5	0.943583	-0.0837784	0.97339	-0.0389101	1	1	1	1	0.533184
RS_RS09895	YdcF family protein	22.5	23	211.5	212.5	0.967026	-0.048373	0.982783	-0.0250558	1	1	1	1	0.530059
RS_RS09900	membrane protein	27.5	26	256	249.5	1.04555	0.0642558	1.01315	0.0188533	1	1	1	1	0.56337
RS_RS09905	hypothetical protein	7	8	55	69.5	0.864951	-0.209309	0.781419	-0.355832	1	1	1	1	0.541981
RS_RS09910	phasin	6.5	5	51.5	48.5	1.28507	0.361847	1.04851	0.068337	1	1	1	1	0.519205
RS_RS09915	glycine zipper 2TM domain-containing protein	4.5	6	39.5	51.5	0.741387	-0.431702	0.757349	-0.40097	1	1	1	1	0.695783
RS_RS09920	nodulation factor ABC transporter ATP-binding protein NodI	23.5	21.5	224	211	1.08047	0.11166	1.04827	0.0680051	1	1	1	1	0.544931
RS_RS09925	multidrug ABC transporter permease	41	39	393	378	1.03921	0.0554856	1.02661	0.0378924	1	1	1	1	0.633063
RS_RS09930	amidophosphoribosyltransferase	15	17	138	158	0.87222	-0.197236	0.862438	-0.213507	1	1	1	1	0.572957
RS_RS09935	colicin V biosynthesis protein	14	15	132	137.5	0.922615	-0.1162	0.947932	-0.0771443	1	1	1	1	0.514329
RS_RS09940	SPOR domain-containing protein	11	10.5	88	87.5	1.03559	0.05045	0.993072	-0.0100301	1	1	1	1	0.541981
RS_RS09945	bifunctional tetrahydrofolate synthase/dihydrofolate synthase	11.5	14	112	120	0.811995	-0.300457	0.921601	-0.117786	1	1	1	1	0.505714
RS_RS09950	acetyl-CoA carboxylase carboxyltransferase subunit beta	8.5	6	72	52.5	1.4004	0.485836	1.35419	0.437429	1	1	1	1	0.494057
RS_RS09955	tryptophan synthase subunit alpha	27	26	258	242	1.02654	0.0377836	1.05271	0.0741134	1	1	1	1	0.523601
RS_RS09960	site-specific DNA-methyltransferase	34	35.5	329	342	0.946747	-0.0789485	0.949895	-0.0741594	1	1	1	1	0.534482
RS_RS09965	tryptophan synthase subunit beta	36.5	30	321	256.5	1.20269	0.26627	1.23573	0.305364	1	1	1	1	0.370674
RS_RS09970	phosphoribosylanthranilate isomerase	13	11.5	115	100	1.11745	0.160214	1.13554	0.183383	1	1	1	1	0.597022
RS_RS09975	tRNA pseudouridine(38-40) synthase TruA	27.5	29.5	264	281	0.921498	-0.117948	0.927692	-0.108283	1	1	1	1	0.545083
RS_RS09980	peptidoglycan-binding protein	82.5	84.5	770.5	785	0.965119	-0.0512214	0.96919	-0.0451484	1	1	1	1	0.500069
RS_RS09985	aspartate-semialdehyde dehydrogenase	7.5	8.5	58	76	0.87222	-0.197236	0.753564	-0.408197	1	1	1	1	0.572957
RS_RS09990	3-isopropylmalate dehydrogenase	39.5	38	384	361.5	1.02754	0.0391891	1.04889	0.06886	1	1	1	1	0.555839
RS_RS09995	3-isopropylmalate dehydratase small subunit	27.5	24.5	261	231	1.10956	0.149986	1.11567	0.157906	1	1	1	1	0.625435
RS_RS10000	3-isopropylmalate dehydratase large subunit	24	23.5	223.5	218	1.00955	0.0137095	1.01234	0.017696	1	1	1	1	0.523601
RS_RS10005	citrate (Si)-synthase	9	8.5	78	74.5	1.04666	0.065798	1.03382	0.047983	1	1	1	1	0.523601
RS_RS10010	succinate dehydrogenase assembly factor 2 family protein	1	1	7	7	1	0	0.987429	-0.0182507	1	1	1	1	NaN
RS_RS10015	succinate dehydrogenase iron-sulfur subunit	7	7	70	67.5	0.988516	-0.0166642	1.024	0.0342168	1	1	1	1	NaN
RS_RS10020	succinate dehydrogenase flavoprotein subunit	17	15.5	140	126.5	1.08418	0.116602	1.09281	0.128039	1	1	1	1	0.597022
RS_RS10025	succinate dehydrogenase, hydrophobic membrane anchor protein	0	0	0	0	1	0	1	0	1	1	1	1	NaN
RS_RS10030	succinate dehydrogenase, cytochrome b556 subunit	2	1.5	17.5	14.5	1.31802	0.398373	1.19173	0.253051	1	1	1	1	0.523601
RS_RS10035	GntR family transcriptional regulator	23	25	220.5	234.5	0.909434	-0.136958	0.928478	-0.10706	1	1	1	1	0.495844
RS_RS10040	malate dehydrogenase	37.5	36	362	340.5	1.0297	0.0422295	1.04978	0.0700842	1	1	1	1	0.542427
RS_RS10045	CoA ester lyase	22	20	201	188	1.08737	0.120839	1.05571	0.0782122	1	1	1	1	0.497374
RS_RS10050	methylisocitrate lyase	33.5	29.5	299	269	1.12255	0.166782	1.09755	0.134289	1	1	1	1	0.543515
RS_RS10055	hypothetical protein	13	12	123.5	113	1.07089	0.098813	1.07918	0.109938	1	1	1	1	0.56337
RS_RS10060	bifunctional 2-methylcitrate dehydratase/aconitate hydratase	44	46	412	429	0.945537	-0.0807945	0.9483	-0.076584	1	1	1	1	0.498376
RS_RS10065	aconitate hydratase AcnA	92.5	87.5	876	822.5	1.045	0.0635062	1.05166	0.0726645	1	1	1	1	0.588068
[truncated: 3,059 more rows]

## Sheet: Table S2
Table S2 Primers used for gene deletion in this study
Target gene	Primers	Sequence (restriction sites added were highlighted in red)
RS_RS01640	1F	GACAAGCTTATCGACCTGCCGCCACTG
	1R	GACCATATGTCACGCCCACCACCTTCC
	2F	GACCATATGTGTCCGGAGAGGAGGTCAG
	2R	GACTCTAGACGTCAACGCAGCCAACAG
RS_RS08645 (clpP)	1F	GACAAGCTTCAAGACCGCCGAGTTCAC
	1R	GATCTCGAGGCGAGTTGGTCGATCAGTTC
	2F	GATCTCGAGGGACAAGATCGCCCGCGATAC
	2R	GACTCTAGACGGCCCGATGAGCAGGATG
RS_RS08650 (clpX)	1F	GACAAGCTTAACGCGCCTACGACATCTAC
	1R	GATCTCGAGTGTCCGCCATAACGATAACCAG
	2F	GATCTCGAGGTTCCAACTGACGCGAATG
	2R	GACTCTAGACGCTTCGCAATGGAAGTG

## Sheet: Table S3
Table S3 Differentially expressed proteins of ΔclpP compared with the wild type strain GMI1000
Protein	Description	Gene	ΔclpP_1	ΔclpP_2	WT_1	WT_2	ΔclpP.vs.WT FC	ΔclpP.vs.WT P-value	ΔclpP.vs.WT log2FC	ΔclpP.vs.WT UP.DOWN	GO_NUM	GO_Description	KEGG_Description	KEGG_EC	KEGG_ko	COG_Function_Description	COG_Function_Class	COG_Class_Description	IPR_Term
WP_003267806.1	ATP-dependent Clp endopeptidase proteolytic subunit ClpP	clpP	597.7	617.1	2665.4	2627.5	0.229515	0.000108982	-2.12334	down	2	Molecular Function:serine-type endopeptidase activity (GO:0004252),Biological Process:proteolysis (GO:0006508)	ATP-dependent Clp protease, protease subunit	3.4.21.92		ATP-dependent protease ClpP, protease subunit	O	Posttranslational modification, protein turnover, chaperones ;	IPR001907 [ATP-dependent Clp protease proteolytic subunit] ; IPR023562[Clp protease proteolytic subunit /Translocation-enhancing protein TepA]
WP_011004090.1	acyl-CoA desaturase		223	204.8	724.4	692.2	0.301991	0.00139632	-1.72742	down	2	Biological Process:lipid metabolic process (GO:0006629),Biological Process:oxidation-reduction process (GO:0055114)	stearoyl-CoA desaturase (Delta-9 desaturase)	1.14.19.1	ko01040 Biosynthesis of unsaturated fatty acids ko01212 Fatty acid metabolism	Fatty-acid desaturase	I	Lipid transport and metabolism ;	IPR005804 [Fatty acid desaturase domain] ; IPR015876[Acyl-CoA desaturase]
WP_011004089.1	acyl carrier protein		45.2	55.1	127.2	145.6	0.367669	0.0143564	-1.44352	down	1	Molecular Function:phosphopantetheine binding (GO:0031177)	--	--	--	Acyl carrier protein	IQ	Lipid transport and metabolism ; Secondary metabolites biosynthesis, transport and catabolism ;	IPR009081 [Phosphopantetheine binding ACP domain] ; IPR020806[Polyketide synthase, phosphopantetheine-binding domain]
WP_011004081.1	acyl carrier protein		167.8	196.4	484.9	489	0.37396	0.00223807	-1.41904	down	--	--	--	--	--	Acyl carrier protein	IQ	Lipid transport and metabolism ; Secondary metabolites biosynthesis, transport and catabolism ;	IPR009081 [Phosphopantetheine binding ACP domain]
WP_011004086.1	carbamoyltransferase		1173.5	1188.2	2615.4	2851	0.432039	0.00573129	-1.21077	down	2	Molecular Function:catalytic activity (GO:0003824),Biological Process:biosynthetic process (GO:0009058)	carbamoyltransferase	2.1.3.-	--	Predicted carbamoyl transferase, NodU family	R	General function prediction only ;	IPR003696 [Carbamoyltransferase] ; IPR031730[Carbamoyltransferase, C-terminal]
WP_011004087.1	iron-containing redox enzyme family protein		1440.2	1602.4	3284.1	3676.2	0.437136	0.0115285	-1.19384	down	--	--	--	--	--	--	--	--	IPR028201 [PqqC-like protein]
WP_157048846.1	hypothetical protein		18	20.5	42.7	44.9	0.439498	0.00456861	-1.18607	down	--	--	--	--	--	--	--	--	--
WP_011004082.1	fatty acid desaturase		330.3	339.1	676.8	840.8	0.441091	0.0355073	-1.18085	down	1	Biological Process:lipid metabolic process (GO:0006629)	--	--	--	Fatty acid desaturase	I	Lipid transport and metabolism ;	IPR005804 [Fatty acid desaturase domain]
WP_009405759.1	DUF2958 domain-containing protein		18	20.5	39.7	45.2	0.453475	0.0165341	-1.14091	down	--	--	--	--	--	D-serine deaminase, pyridoxal phosphate-dependent	E	Amino acid transport and metabolism ;	IPR021341 [Protein of unknown function DUF2958]
WP_011003947.1	3-hydroxyisobutyrate dehydrogenase	mmsB	964.5	1208.9	2241.9	2468.5	0.461405	0.0168237	-1.1159	down	4	Molecular Function:phosphogluconate dehydrogenase (decarboxylating) activity (GO:0004616),Molecular Function:3-hydroxyisobutyrate dehydrogenase activity (GO:0008442),Molecular Function:NAD binding (GO:0051287),Biological Process:oxidation-reduction process (GO:0055114)	3-hydroxyisobutyrate dehydrogenase	1.1.1.31	ko00280 Valine, leucine and isoleucine degradation ko01100 Metabolic pathways	3-hydroxyisobutyrate dehydrogenase or related beta-hydroxyacid dehydrogenase	I	Lipid transport and metabolism ;	IPR006115 [6-phosphogluconate dehydrogenase, NADP-binding] ; IPR011548[3-hydroxyisobutyrate dehydrogenase] ; IPR029154[3-hydroxyisobutyrate dehydrogenase, NAD-binding domain]
WP_011004902.1	class I SAM-dependent methyltransferase		277.4	188.4	496.3	479	0.477597	0.0302375	-1.06614	down	--	--	cyclopropane-fatty-acyl-phospholipid synthase	2.1.1.79	--	Cyclopropane fatty-acyl-phospholipid synthase and related methyltransferases	I	Lipid transport and metabolism ;	IPR029063 [S-adenosyl-L-methionine-dependent methyltransferase]
WP_011004080.1	class I tRNA ligase family protein		1016.9	1078	2054.1	2301.2	0.481	0.0124446	-1.05589	down	6	Molecular Function:nucleotide binding (GO:0000166),Molecular Function:aminoacyl-tRNA ligase activity (GO:0004812),Molecular Function:valine-tRNA ligase activity (GO:0004832),Molecular Function:ATP binding (GO:0005524),Biological Process:tRNA aminoacylation for protein translation (GO:0006418),Biological Process:valyl-tRNA aminoacylation (GO:0006438)	--	--	--	Valyl-tRNA synthetase	J	Translation, ribosomal structure and biogenesis ;	IPR002300 [Aminoacyl-tRNA synthetase, class Ia] ; IPR002303[Valine-tRNA ligase]
WP_011004065.1	hypothetical protein		145.6	138.5	297.3	283.5	0.489153	0.00272479	-1.03164	down	--	--	--	--	--	--	--	--	--
WP_011004007.1	cytochrome P450		1944	1945.7	3907.6	3830.3	0.502682	0.0127435	-0.992283	down	3	Molecular Function:iron ion binding (GO:0005506),Molecular Function:heme binding (GO:0020037),Biological Process:oxidation-reduction process (GO:0055114)	--	--	--	Cytochrome P450	QV	Secondary metabolites biosynthesis, transport and catabolism ; Defense mechanisms ;	IPR001128 [Cytochrome P450] ; IPR002397[Cytochrome P450, B-class]
WP_011004079.1	PLP-dependent transferase		2757.5	3051.4	5645.2	5767.1	0.509003	0.00320879	-0.974253	down	1	Molecular Function:pyridoxal phosphate binding (GO:0030170)	cystathionine gamma-synthase	2.5.1.48	ko00270 Cysteine and methionine metabolism ko00450 Selenocompound metabolism ko00920 Sulfur metabolism ko01100 Metabolic pathways ko01110 Biosynthesis of secondary metabolites ko01130 Biosynthesis of antibiotics ko01230 Biosynthesis of amino acids	Cystathionine beta-lyase/cystathionine gamma-synthase	E	Amino acid transport and metabolism ;	IPR000277 [Cys/Met metabolism, pyridoxal phosphate-dependent enzyme]
WP_011004253.1	glycine C-acetyltransferase	kbl	723.9	744.3	1344.7	1509.6	0.514382	0.0140672	-0.959088	down	4	Biological Process:threonine catabolic process (GO:0006567),Molecular Function:glycine C-acetyltransferase activity (GO:0008890),Biological Process:biosynthetic process (GO:0009058),Molecular Function:pyridoxal phosphate binding (GO:0030170)	glycine C-acetyltransferase	2.3.1.29	ko00260 Glycine, serine and threonine metabolism	7-keto-8-aminopelargonate synthetase or related enzyme	H	Coenzyme transport and metabolism ;	IPR004839 [Aminotransferase, class I/classII] ; IPR011282[2-amino-3-ketobutyrate coenzyme A ligase]
WP_011002624.1	polyisoprenoid-binding protein		5335.3	5743.9	10909.4	9317.9	0.547735	0.030779	-0.86845	down	--	--	--	--	--	Polyisoprenoid-binding periplasmic protein YceI	R	General function prediction only ;	IPR007372 [Lipid/polyisoprenoid-binding, YceI-like]
WP_011004397.1	alpha/beta hydrolase		1081.4	964.7	1955.6	1766.4	0.549731	0.017143	-0.863201	down	2	Biological Process:metabolic process (GO:0008152),Molecular Function:hydrolase activity (GO:0016787)	--	--	--	Acetyl esterase/lipase	I	Lipid transport and metabolism ;	IPR013094 [Alpha/beta hydrolase fold-3]
WP_011004084.1	3-oxoacyl-ACP synthase III family protein		1296.9	1236.2	2220.5	2362.3	0.552741	0.00561533	-0.855325	down	2	Molecular Function:3-oxoacyl-[acyl-carrier-protein] synthase activity (GO:0004315),Biological Process:fatty acid biosynthetic process (GO:0006633)	--	--	--	3-oxoacyl-[acyl-carrier-protein] synthase III	I	Lipid transport and metabolism ;	IPR013747 [3-Oxoacyl-[acyl-carrier-protein (ACP)] synthase III, C-terminal] ; IPR013751[3-Oxoacyl-[acyl-carrier-protein (ACP)] synthase III]
WP_011003432.1	hypothetical protein		191.6	173	337.1	320.5	0.55444	0.00716201	-0.850896	down	--	--	--	--	--	Uncharacterized membrane-anchored protein	S	Function unknown ;	--
WP_011002581.1	VOC family protein		181	166.9	328.2	285.2	0.567167	0.0278434	-0.818155	down	--	--	uncharacterized protein	--	--	Predicted enzyme related to lactoylglutathione lyase	R	General function prediction only ;	IPR004360 [Glyoxalase/fosfomycin resistance/dioxygenase domain]
WP_019718025.1	alkene reductase		1371.9	1369	2441	2374	0.569242	0.00104381	-0.812886	down	3	Molecular Function:FMN binding (GO:0010181),Molecular Function:oxidoreductase activity (GO:0016491),Biological Process:oxidation-reduction process (GO:0055114)	N-ethylmaleimide reductase	1.-.-.-	ko00633 Nitrotoluene degradation ko01120 Microbial metabolism in diverse environments	2,4-dienoyl-CoA reductase or related NADH-dependent reductase, Old Yellow Enzyme (OYE) family	C	Energy production and conversion ;	IPR001155 [NADH:flavin oxidoreductase/NADH oxidase, N-terminal]
WP_011004099.1	helix-turn-helix transcriptional regulator		191.3	231.5	386.4	355.8	0.569658	0.0241181	-0.811833	down	1	Molecular Function:sequence-specific DNA binding (GO:0043565)	--	--	--	DNA-binding transcriptional regulator, XRE-family HTH domain	K	Transcription ;	IPR001387 [Cro/C1-type helix-turn-helix domain]
WP_011004781.1	peptidyl-prolyl cis-trans isomerase		863.1	841.2	1523.9	1462.3	0.570725	0.00259091	-0.809131	down	1	Molecular Function:isomerase activity (GO:0016853)	--	--	--	Parvulin-like peptidyl-prolyl isomerase	O	Posttranslational modification, protein turnover, chaperones ;	IPR000297 [Peptidyl-prolyl cis-trans isomerase, PpiC-type]
WP_011004088.1	alpha/beta hydrolase		558.6	593	996.3	1021.3	0.570777	0.0024026	-0.809	down	--	--	--	--	--	Pimeloyl-ACP methyl ester carboxylesterase	HR	Coenzyme transport and metabolism ; General function prediction only ;	IPR000073 [Alpha/beta hydrolase fold-1]
WP_011003946.1	enoyl-CoA hydratase		1116.9	1235.4	1929	2191.5	0.570877	0.0255193	-0.808747	down	2	Molecular Function:catalytic activity (GO:0003824),Biological Process:metabolic process (GO:0008152)	--	--	--	Enoyl-CoA hydratase/carnithine racemase	I	Lipid transport and metabolism ;	IPR001753 [Crotonase superfamily]
WP_011004091.1	hypothetical protein		278.9	307.7	521.6	503.4	0.572293	0.00598493	-0.805175	down	--	--	--	--	--	--	--	--	--
WP_011004396.1	organic hydroperoxide resistance protein		304.9	292.3	557.5	482.1	0.574452	0.0285848	-0.799742	down	--	--	--	--	--	Organic hydroperoxide reductase OsmC/OhrA	V	Defense mechanisms ;	IPR003718 [OsmC/Ohr family]
WP_011004083.1	hypothetical protein		888.5	821.5	1425.9	1547.1	0.575177	0.0118103	-0.797923	down	--	--	--	--	--	--	--	--	--
WP_011004085.1	fatty acyl-AMP ligase		1432.4	1467.3	2425	2610.3	0.575874	0.00770562	-0.796174	down	2	Molecular Function:catalytic activity (GO:0003824),Biological Process:metabolic process (GO:0008152)	--	--	--	Acyl-CoA synthetase (AMP-forming)/AMP-acid ligase II	IQ	Lipid transport and metabolism ; Secondary metabolites biosynthesis, transport and catabolism ;	IPR000873 [AMP-dependent synthetase/ligase]
WP_011004676.1	rhodanese-like domain-containing protein		484.6	487.2	832.7	831.9	0.583804	1.54172e-05	-0.776444	down	--	--	--	--	--	Rhodanese-related sulfurtransferase	P	Inorganic ion transport and metabolism ;	IPR001763 [Rhodanese-like domain]
WP_011002276.1	hypothetical protein		1529.6	1406	2553.7	2451.3	0.586533	0.00596218	-0.769715	down	--	--	--	--	--	Uncharacterized protein	S	Function unknown ;	IPR025711 [PepSY domain]
WP_011001688.1	branched-chain amino acid ABC transporter substrate-binding protein		556.4	589.8	939.6	996.8	0.591923	0.00695321	-0.756518	down	1	Biological Process:amino acid transport (GO:0006865)	branched-chain amino acid transport system substrate-binding protein	--	ko02010 ABC transporters ko02024 Quorum sensing	ABC-type branched-chain amino acid transport system, periplasmic component	E	Amino acid transport and metabolism ;	IPR000709 [Leu/Ile/Val-binding protein] ; IPR028081[Leucine-binding protein domain]
WP_020832026.1	N-acetylmuramoyl-L-alanine amidase		251.8	285.9	435.4	464.6	0.597444	0.0150097	-0.743124	down	2	Molecular Function:N-acetylmuramoyl-L-alanine amidase activity (GO:0008745),Biological Process:peptidoglycan catabolic process (GO:0009253)	N-acetylmuramoyl-L-alanine amidase	3.5.1.28	--	N-acetyl-anhydromuramyl-L-alanine amidase AmpD	M	Cell wall/membrane/envelope biogenesis ;	IPR002477 [Peptidoglycan binding-like] ; IPR002502[N-acetylmuramoyl-L-alanine amidase domain]
WP_043876883.1	ABC transporter substrate-binding protein		575	611.4	973.8	989.5	0.604289	0.00259345	-0.72669	down	1	Biological Process:amino acid transport (GO:0006865)	--	--	--	ABC-type branched-chain amino acid transport system, periplasmic component	E	Amino acid transport and metabolism ;	IPR000709 [Leu/Ile/Val-binding protein] ; IPR028081[Leucine-binding protein domain]
WP_011004343.1	cold-shock protein		259	291.7	433.7	459.5	0.616547	0.0144695	-0.697717	down	1	Molecular Function:DNA binding (GO:0003677)	cold shock protein (beta-ribbon, CspA family)	--	--	Cold shock protein, CspA family	K	Transcription ;	IPR002059 [Cold-shock protein, DNA-binding]
WP_011002813.1	hypothetical protein		801.2	737.1	1308.4	1180.8	0.61799	0.0218155	-0.694345	down	--	--	--	--	--	--	--	--	--
WP_011002504.1	SnoaL-like domain-containing protein		26.3	28.5	45.7	42.9	0.61851	0.0109176	-0.693131	down	--	--	limonene-1,2-epoxide hydrolase	3.3.2.8	ko00903 Limonene and pinene degradation	Limonene-1,2-epoxide hydrolase	Q	Secondary metabolites biosynthesis, transport and catabolism ;	IPR013100 [Limonene-1,2-epoxide hydrolase]
WP_016724416.1	ferritin-like domain-containing protein		447	430.6	731	682	0.62109	0.00918611	-0.687126	down	--	--	--	--	--	Rubrerythrin	P	Inorganic ion transport and metabolism ;	--
WP_038938725.1	TrbI/VirB10 family protein		68.8	64.8	112.3	102	0.623425	0.0182358	-0.681712	down	--	--	--	--	--	Type IV secretory pathway, VirB10 components	U	Intracellular trafficking, secretion, and vesicular transport ;	IPR005498 [Type IV secretion system, VirB10 / TraB / TrbI]
WP_011003745.1	hypothetical protein		930.4	756.8	1416.8	1280.1	0.625607	0.0447035	-0.676671	down	--	--	--	--	--	--	--	--	--
WP_011000220.1	PhzF family phenazine biosynthesis protein		677.2	643.1	1054.6	1053.6	0.626269	0.027408	-0.675146	down	2	Molecular Function:catalytic activity (GO:0003824),Biological Process:biosynthetic process (GO:0009058)	--	--	--	Predicted epimerase YddE/YHI9, PhzF superfamily	R	General function prediction only ;	IPR003719 [Phenazine biosynthesis PhzF protein]
WP_011004059.1	OmpA family protein		713.7	697.9	1158.2	1089	0.628159	0.00713864	-0.670797	down	2	Cellular Component:cell outer membrane (GO:0009279),Cellular Component:integral component of membrane (GO:0016021)	OmpA-OmpF porin, OOP family	--	--	Outer membrane protein OmpA and related peptidoglycan-associated (lipo)proteins	M	Cell wall/membrane/envelope biogenesis ;	IPR006664 [Outer membrane protein, bacterial] ; IPR006665[OmpA-like domain]
WP_011001680.1	peptidase C45		24.4	23.3	39.5	36.4	0.628458	0.0133344	-0.670111	down	--	--	--	--	--	Predicted choloylglycine hydrolase	R	General function prediction only ;	IPR005079 [Peptidase C45]
WP_011001701.1	SDR family oxidoreductase		756.2	762.4	1241.9	1169.4	0.629785	0.00657851	-0.667069	down	--	--	gluconate 5-dehydrogenase	1.1.1.69	--	NAD(P)-dependent dehydrogenase, short-chain alcohol dehydrogenase family	IQR	Lipid transport and metabolism ; Secondary metabolites biosynthesis, transport and catabolism ; General function prediction only ;	IPR002347 [Short-chain dehydrogenase/reductase SDR]
WP_011000544.1	hypothetical protein		612.7	673.7	1033.8	981	0.638475	0.0120465	-0.647297	down	--	--	--	--	--	--	--	--	--
WP_011000619.1	TPM domain-containing protein		134.8	146.6	214.5	224.4	0.641148	0.00942906	-0.64127	down	--	--	--	--	--	Uncharacterized membrane protein	S	Function unknown ;	IPR007621 [TPM domain]
WP_011004044.1	type VI secretion system baseplate subunit TssE	tssE	113.3	126.2	188.6	183.9	0.642953	0.010489	-0.637215	down	--	--	type VI secretion system protein ImpF	--	--	Predicted component of the type VI protein secretion system	U	Intracellular trafficking, secretion, and vesicular transport ;	IPR007048 [GpW/Gp25/anti-adapter protein IraD]
WP_011004742.1	NAD(P)H-dependent oxidoreductase		362.9	358.1	584.9	530	0.646695	0.0190174	-0.628843	down	1	Molecular Function:oxidoreductase activity (GO:0016491)	chromate reductase, NAD(P)H dehydrogenase (quinone)	--	--	NAD(P)H-dependent FMN reductase	C	Energy production and conversion ;	IPR005025 [NADPH-dependent FMN reductase-like]
WP_011001107.1	MOSC domain-containing protein		339.6	320.1	534.1	479.3	0.650977	0.025994	-0.619322	down	3	Molecular Function:catalytic activity (GO:0003824),Molecular Function:molybdenum ion binding (GO:0030151),Molecular Function:pyridoxal phosphate binding (GO:0030170)	--	--	--	Uncharacterized conserved protein YiiM, contains MOSC domain	S	Function unknown ;	IPR005163 [3-alpha domain] ; IPR005302[Molybdenum cofactor sulfurase, C-terminal]
WP_011003786.1	amino acid ABC transporter substrate-binding protein		2256.3	2368.6	3472.5	3603	0.65365	0.00489954	-0.61341	down	--	--	polar amino acid transport system substrate-binding protein	--	--	ABC-type amino acid transport/signal transduction system, periplasmic component/domain	ET	Amino acid transport and metabolism ; Signal transduction mechanisms ;	IPR001638 [Solute-binding protein family 3/N-terminal domain of MltF]
WP_011003962.1	MarR family transcriptional regulator		495	598.7	818.5	847	0.65668	0.0336019	-0.606738	down	--	--	--	--	--	DNA-binding transcriptional regulator, MarR family	K	Transcription ;	IPR000835 [MarR-type HTH domain]
WP_028854580.1	hypothetical protein		1596.4	1497.2	2376	2332.4	0.657038	0.00447269	-0.60595	down	--	--	--	--	--	Cupin domain protein related to quercetin dioxygenase	R	General function prediction only ;	--
WP_011004078.1	alpha/beta hydrolase		700.6	628.3	1044.9	971.8	0.658948	0.0216232	-0.601764	down	--	--	--	--	--	Lysophospholipase, alpha-beta hydrolase superfamily	I	Lipid transport and metabolism ;	--
WP_011000417.1	ABC transporter ATP-binding protein/permease		1779.3	1684.8	2501.8	2753.6	0.659151	0.0218078	-0.60132	down	5	Molecular Function:ATP binding (GO:0005524),Biological Process:transport (GO:0006810),Cellular Component:integral component of membrane (GO:0016021),Molecular Function:ATPase activity (GO:0016887),Biological Process:transmembrane transport (GO:0055085)	vitamin B12/bleomycin/antimicrobial peptide transport system ATP-binding/permease protein	--	ko02010 ABC transporters	ABC-type uncharacterized transport system, permease and ATPase components	R	General function prediction only ;	IPR003439 [ABC transporter-like] ; IPR003593[AAA+ ATPase domain] ; IPR011527[ABC transporter type 1, transmembrane domain]
WP_011003591.1	alpha,alpha-trehalase TreA	treA	804.6	794.7	1255.9	1166.9	0.660104	0.0116191	-0.599235	down	2	Molecular Function:alpha,alpha-trehalase activity (GO:0004555),Biological Process:trehalose metabolic process (GO:0005991)	alpha,alpha-trehalase	3.2.1.28	ko00500 Starch and sucrose metabolism ko01100 Metabolic pathways	Neutral trehalase	G	Carbohydrate transport and metabolism ;	IPR001661 [Glycoside hydrolase, family 37]
WP_011004252.1	L-threonine 3-dehydrogenase		288.5	272.7	413.6	436.1	0.660468	0.00895982	-0.598439	down	2	Molecular Function:catalytic activity (GO:0003824),Molecular Function:coenzyme binding (GO:0050662)	--	--	--	Nucleoside-diphosphate-sugar epimerase	M	Cell wall/membrane/envelope biogenesis ;	IPR001509 [NAD-dependent epimerase/dehydratase]
WP_011003945.1	enoyl-CoA hydratase/isomerase family protein		663.1	745	1045.1	1074.5	0.664323	0.0146301	-0.590042	down	1	Molecular Function:3-hydroxyisobutyryl-CoA hydrolase activity (GO:0003860)	--	--	--	Enoyl-CoA hydratase/carnithine racemase	I	Lipid transport and metabolism ;	IPR032259 [Enoyl-CoA hydratase/isomerase, HIBYL-CoA-H type]
WP_011003784.1	amino acid ABC transporter ATP-binding protein		1183.2	1081.3	1622.7	1778.5	0.665794	0.0257896	-0.586851	down	2	Molecular Function:ATP binding (GO:0005524),Molecular Function:ATPase activity (GO:0016887)	polar amino acid transport system ATP-binding protein	3.6.3.21	--	ABC-type polar amino acid transport system, ATPase component	E	Amino acid transport and metabolism ;	IPR003439 [ABC transporter-like] ; IPR003593[AAA+ ATPase domain]
WP_011004402.1	efflux RND transporter permease subunit		4186.4	4022.5	2756.6	2679.8	1.50999	0.00423501	0.594537	up	3	Molecular Function:transporter activity (GO:0005215),Biological Process:transport (GO:0006810),Cellular Component:membrane (GO:0016020)	multidrug efflux pump	--	--	Multidrug efflux pump subunit AcrB	V	Defense mechanisms ;	IPR000731 [Sterol-sensing domain] ; IPR001036[Acriflavin resistance protein]
WP_011004656.1	HAMP domain-containing protein		191.4	188.7	128.9	122.7	1.51073	0.00275801	0.595247	up	6	Molecular Function:signal transducer activity (GO:0004871),Molecular Function:transmembrane signaling receptor activity (GO:0004888),Biological Process:chemotaxis (GO:0006935),Biological Process:signal transduction (GO:0007165),Cellular Component:membrane (GO:0016020),Cellular Component:integral component of membrane (GO:0016021)	methyl-accepting chemotaxis protein I, serine sensor receptor	--	ko02020 Two-component system ko02030 Bacterial chemotaxis	Methyl-accepting chemotaxis protein	NT	Cell motility ; Signal transduction mechanisms ;	IPR003122 [Chemotaxis methyl-accepting receptor, ligand-binding] ; IPR003660[HAMP domain] ; IPR004089[Methyl-accepting chemotaxis protein (MCP) signalling domain] ; IPR004090[Chemotaxis methyl-accepting receptor]
WP_011002880.1	pilus assembly protein PilM		677.2	614.5	404.3	450.2	1.51164	0.0301672	0.596119	up	2	Molecular Function:protein binding (GO:0005515),Biological Process:cell cycle (GO:0007049)	type IV pilus assembly protein PilM	--	--	Tfp pilus assembly protein, ATPase PilM	NW	Cell motility ; Extracellular structures ;	IPR003494 [SHS2 domain inserted in FtsA] ; IPR005883[Type IV pilus assembly protein PilM]
WP_011003316.1	hypothetical protein		572.7	557	354.4	390.6	1.51638	0.0103571	0.600627	up	--	--	--	--	--	--	--	--	--
WP_011000377.1	DJ-1/PfpI family protein		89.3	91.2	60.6	58.3	1.51808	0.00233724	0.60225	up	--	--	protease I	3.5.1.124	--	Putative intracellular protease/amidase	R	General function prediction only ;	IPR002818 [DJ-1/PfpI] ; IPR006286[Peptidase C56, PfpI]
WP_011000010.1	ATP-dependent protease subunit HslV	hslV	824.5	957.3	555.8	609.2	1.52944	0.0498584	0.613005	up	5	Molecular Function:threonine-type endopeptidase activity (GO:0004298),Cellular Component:proteasome core complex (GO:0005839),Biological Process:proteolysis (GO:0006508),Cellular Component:HslUV protease complex (GO:0009376),Biological Process:proteolysis involved in cellular protein catabolic process (GO:0051603)	ATP-dependent HslUV protease, peptidase subunit HslV	3.4.25.2	--	ATP-dependent protease HslVU (ClpYQ), peptidase subunit	O	Posttranslational modification, protein turnover, chaperones ;	IPR001353 [Proteasome, subunit alpha/beta] ; IPR022281[ATP-dependent protease, HslV subunit] ; IPR023333[Proteasome B-type subunit]
WP_011000546.1	EAL domain-containing protein		301.7	294	178.4	208.2	1.54087	0.0209871	0.623744	up	1	Molecular Function:protein binding (GO:0005515)	--	--	--	Predicted signal transduction protein containing a membrane domain, an EAL and a GGDEF domain	T	Signal transduction mechanisms ;	IPR000014 [PAS domain] ; IPR000160[GGDEF domain] ; IPR001633[EAL domain] ; IPR003018[GAF domain] ; IPR013767[PAS fold]
WP_011003705.1	flagellar protein export ATPase FliI	fliI	669.7	656.9	405.3	454.7	1.54256	0.0117511	0.625325	up	4	Molecular Function:ATP binding (GO:0005524),Molecular Function:ATPase activity (GO:0016887),Cellular Component:type III protein secretion system complex (GO:0030257),Biological Process:bacterial-type flagellum assembly (GO:0044780)	flagellum-specific ATP synthase	3.6.3.14	ko02040 Flagellar assembly	Flagellar biosynthesis/type III secretory pathway ATPase	NU	Cell motility ; Intracellular trafficking, secretion, and vesicular transport ;	IPR000194 [ATPase, F1/V1/A1 complex, alpha/beta subunit, nucleotide-binding domain] ; IPR003593[AAA+ ATPase domain] ; IPR032463[ATPase, type III secretion system, FliI]
WP_011002877.1	pilus assembly protein PilP		391.1	374.6	243.9	247.2	1.55915	0.0037339	0.640762	up	--	--	type IV pilus assembly protein PilP	--	--	Tfp pilus assembly protein PilP	NW	Cell motility ; Extracellular structures ;	IPR007446 [Pilus assembly protein PilP]
WP_011001832.1	helix-turn-helix transcriptional regulator		262	244.7	156.3	167.1	1.56679	0.0121541	0.647812	up	--	--	--	--	--	DNA-binding response regulator, NarL/FixJ family, contains REC and HTH domains	TK	Signal transduction mechanisms ; Transcription ;	IPR000792 [Transcription regulator LuxR, C-terminal]
WP_011001290.1	ATP-binding cassette domain-containing protein		534	482.5	333.1	315.5	1.56722	0.0211909	0.648209	up	5	Molecular Function:transporter activity (GO:0005215),Molecular Function:ATP binding (GO:0005524),Cellular Component:plasma membrane (GO:0005886),Biological Process:transport (GO:0006810),Molecular Function:ATPase activity (GO:0016887)	sulfonate transport system ATP-binding protein	3.6.3.-	ko00920 Sulfur metabolism ko02010 ABC transporters	ABC-type nitrate/sulfonate/bicarbonate transport system, ATPase component	P	Inorganic ion transport and metabolism ;	IPR003439 [ABC transporter-like] ; IPR003593[AAA+ ATPase domain] ; IPR017875[Aliphatic sulfonates import ATP-binding protein SsuB]
WP_011001297.1	CysB family HTH-type transcriptional regulator		1029.7	918.6	626.6	616.1	1.5678	0.0241124	0.648738	up	--	--	LysR family transcriptional regulator, cys regulon transcriptional activator	--	--	DNA-binding transcriptional regulator, LysR family	K	Transcription ;	IPR000847 [Transcription regulator HTH, LysR] ; IPR005119[LysR, substrate-binding]
WP_011002588.1	type IV pilus modification protein PilV	pilV	33.9	31.1	20.9	20.5	1.57005	0.0140614	0.650809	up	--	--	type IV pilus assembly protein PilV	--	--	Tfp pilus assembly protein PilV	NW	Cell motility ; Extracellular structures ;	IPR012902 [Prokaryotic N-terminal methylation site]
WP_004350857.1	hypothetical protein		467.1	508.6	306.8	311.6	1.57778	0.0133969	0.657897	up	--	--	--	--	--	--	--	--	--
WP_011002070.1	sn-glycerol-3-phosphate ABC transporter ATP-binding protein UgpC	ugpC	215.1	211.8	130.5	139.6	1.58053	0.00378943	0.660405	up	5	Molecular Function:transporter activity (GO:0005215),Molecular Function:ATP binding (GO:0005524),Biological Process:transport (GO:0006810),Molecular Function:ATPase activity (GO:0016887),Cellular Component:ATP-binding cassette (ABC) transporter complex (GO:0043190)	multiple sugar transport system ATP-binding protein	3.6.3.-	ko02010 ABC transporters	ABC-type Fe3+/spermidine/putrescine transport systems, ATPase components	E	Amino acid transport and metabolism ;	IPR003439 [ABC transporter-like] ; IPR003593[AAA+ ATPase domain] ; IPR013611[Transport-associated OB, type 2]
WP_011004738.1	carbamoyltransferase		1200.7	1201.4	748.4	755.7	1.59703	6.66845e-05	0.675396	up	2	Molecular Function:catalytic activity (GO:0003824),Biological Process:biosynthetic process (GO:0009058)	carbamoyltransferase	2.1.3.-	--	Predicted carbamoyl transferase, NodU family	R	General function prediction only ;	IPR003696 [Carbamoyltransferase] ; IPR031730[Carbamoyltransferase, C-terminal]
WP_043876969.1	HAMP domain-containing protein		232	273.2	156.2	158.6	1.60483	0.0439107	0.682419	up	6	Molecular Function:signal transducer activity (GO:0004871),Molecular Function:transmembrane signaling receptor activity (GO:0004888),Biological Process:chemotaxis (GO:0006935),Biological Process:signal transduction (GO:0007165),Cellular Component:membrane (GO:0016020),Cellular Component:integral component of membrane (GO:0016021)	methyl-accepting chemotaxis protein	--	ko02020 Two-component system ko02030 Bacterial chemotaxis	Methyl-accepting chemotaxis protein	NT	Cell motility ; Signal transduction mechanisms ;	IPR003122 [Chemotaxis methyl-accepting receptor, ligand-binding] ; IPR003660[HAMP domain] ; IPR004089[Methyl-accepting chemotaxis protein (MCP) signalling domain] ; IPR004090[Chemotaxis methyl-accepting receptor]
WP_011000216.1	peptidoglycan DD-metalloendopeptidase family protein		442.5	475.6	291.5	279.1	1.60901	0.0101884	0.686172	up	1	Molecular Function:calcium ion binding (GO:0005509)	--	--	--	Ca2+-binding protein, RTX toxin-related	Q	Secondary metabolites biosynthesis, transport and catabolism ;	IPR001343 [Haemolysin-type calcium-binding repeat] ; IPR010566[Haemolysin-type calcium binding-related] ; IPR016047[Peptidase M23]
WP_011000022.1	prolyl oligopeptidase family serine peptidase		359.7	355.5	218.3	226.1	1.60936	0.00106848	0.686488	up	1	Molecular Function:hydrolase activity (GO:0016787)	--	--	--	Dienelactone hydrolase	Q	Secondary metabolites biosynthesis, transport and catabolism ;	IPR002925 [Dienelactone hydrolase]
WP_003263508.1	flagellar transcriptional regulator FlhD	flhD	73.5	65.3	41.4	44.7	1.61208	0.0269977	0.688922	up	1	Biological Process:bacterial-type flagellum assembly (GO:0044780)	flagellar transcriptional activator FlhD	--	ko02020 Two-component system ko02024 Quorum sensing ko02040 Flagellar assembly	--	--	--	IPR023559 [Flagellar transcriptional activator FlhD]
WP_011003035.1	hypothetical protein		550.5	630.7	369.8	362.3	1.61344	0.030696	0.690141	up	--	--	--	--	--	--	--	--	--
WP_020832821.1	type 4a pilus biogenesis protein PilO		642.2	571.6	367.8	378.3	1.62686	0.022507	0.70209	up	--	--	type IV pilus assembly protein PilO	--	--	Tfp pilus assembly protein PilO	NW	Cell motility ; Extracellular structures ;	IPR007445 [Pilus assembly protein, PilO]
WP_011004362.1	filamentous hemagglutinin N-terminal domain-containing protein		1355.9	1258.4	755.4	847.4	1.63108	0.0171144	0.70583	up	--	--	filamentous hemagglutinin	--		Large exoprotein involved in heme utilization or adhesion	U	Intracellular trafficking, secretion, and vesicular transport ;	IPR008619 [Filamentous haemagglutinin repeat] ; IPR008638[Filamentous haemagglutinin, N-terminal] ; IPR024973[ESPR domain] ; IPR025157[Haemagluttinin repeat]
WP_011002762.1	MHS family MFS transporter		92.5	87.1	51.7	57.9	1.63869	0.0135168	0.71254	up	3	Cellular Component:integral component of membrane (GO:0016021),Molecular Function:transmembrane transporter activity (GO:0022857),Biological Process:transmembrane transport (GO:0055085)	--	--	--	MFS family permease	GEPR	Carbohydrate transport and metabolism ; Amino acid transport and metabolism ; Inorganic ion transport and metabolism ; General function prediction only ;	IPR005828 [Major facilitator, sugar transporter-like] ; IPR020846[Major facilitator superfamily domain]
WP_011003660.1	flagellar basal body L-ring protein FlgH		278.2	276.1	169.5	168.3	1.64091	0.000124784	0.714498	up	2	Molecular Function:motor activity (GO:0003774),Biological Process:bacterial-type flagellum-dependent cell motility (GO:0071973)	flagellar L-ring protein precursor FlgH	--	ko02040 Flagellar assembly	Flagellar basal body L-ring protein FlgH	N	Cell motility ;	IPR000527 [Flagellar L-ring protein]
WP_011004818.1	MFS transporter		557.6	494.4	321.9	318.3	1.64324	0.0228243	0.71654	up	2	Cellular Component:integral component of membrane (GO:0016021),Biological Process:transmembrane transport (GO:0055085)	--	--	--	Sugar phosphate permease	G	Carbohydrate transport and metabolism ;	IPR011701 [Major facilitator superfamily] ; IPR020846[Major facilitator superfamily domain]
WP_011002942.1	carbohydrate ABC transporter permease		118.5	105.7	61.3	73.3	1.66568	0.0362716	0.736108	up	2	Biological Process:transport (GO:0006810),Cellular Component:membrane (GO:0016020)	glycerol transport system permease protein	--	ko02010 ABC transporters	ABC-type glycerol-3-phosphate transport system, permease component	G	Carbohydrate transport and metabolism ;	IPR000515 [ABC transporter type 1, transmembrane domain MetI-like]
WP_011001075.1	alpha/beta hydrolase		153.7	139.8	89.1	86.6	1.67046	0.0140709	0.740246	up	--	--	--	--	--	Pimeloyl-ACP methyl ester carboxylesterase	HR	Coenzyme transport and metabolism ; General function prediction only ;	IPR000073 [Alpha/beta hydrolase fold-1]
WP_011003615.1	methyl-accepting chemotaxis protein		1042.8	1033.7	588.8	642	1.68711	0.00404829	0.754558	up	6	Molecular Function:signal transducer activity (GO:0004871),Molecular Function:transmembrane signaling receptor activity (GO:0004888),Biological Process:chemotaxis (GO:0006935),Biological Process:signal transduction (GO:0007165),Cellular Component:membrane (GO:0016020),Cellular Component:integral component of membrane (GO:0016021)	methyl-accepting chemotaxis protein I, serine sensor receptor	--	ko02020 Two-component system ko02030 Bacterial chemotaxis	Methyl-accepting chemotaxis protein	NT	Cell motility ; Signal transduction mechanisms ;	IPR003122 [Chemotaxis methyl-accepting receptor, ligand-binding] ; IPR003660[HAMP domain] ; IPR004089[Methyl-accepting chemotaxis protein (MCP) signalling domain] ; IPR004090[Chemotaxis methyl-accepting receptor]
WP_011004403.1	efflux transporter outer membrane subunit		501.6	427.9	261.2	278.1	1.72353	0.0355597	0.785367	up	2	Molecular Function:transporter activity (GO:0005215),Biological Process:transport (GO:0006810)	outer membrane protein, multidrug efflux system	--	--	Outer membrane protein TolC	M	Cell wall/membrane/envelope biogenesis ;	IPR003423 [Outer membrane efflux protein]
WP_011002392.1	hypothetical protein		23	23.3	13.7	13.1	1.72761	0.00118134	0.788779	up	--	--	--	--	--	--	--	--	--
WP_011001289.1	aliphatic sulfonate ABC transporter permease SsuC	ssuC	69	63.6	41.6	34.3	1.74704	0.0247001	0.804909	up	2	Biological Process:transport (GO:0006810),Cellular Component:membrane (GO:0016020)	sulfonate transport system permease protein	--	ko00920 Sulfur metabolism ko02010 ABC transporters	ABC-type nitrate/sulfonate/bicarbonate transport system, permease component	P	Inorganic ion transport and metabolism ;	IPR000515 [ABC transporter type 1, transmembrane domain MetI-like]
WP_011003653.1	flagellar basal body P-ring formation protein FlgA	flgA	468.1	442.7	263.5	255.7	1.75424	0.00457228	0.810844	up	--	--	flagella basal body P-ring formation protein FlgA	--	ko02040 Flagellar assembly	Flagella basal body P-ring formation protein FlgA	N	Cell motility ;	IPR013974 [SAF domain] ; IPR017585[Flagella basal body P-ring formation protein FlgA, C-terminal]
WP_011003702.1	flagellar basal body M-ring protein FliF	fliF	856.3	752.4	434.2	464.7	1.78963	0.0224911	0.839663	up	2	Molecular Function:motor activity (GO:0003774),Biological Process:bacterial-type flagellum-dependent cell motility (GO:0071973)	flagellar M-ring protein FliF	--	ko02040 Flagellar assembly	Flagellar biosynthesis/type III secretory pathway M-ring protein FliF/YscJ	NU	Cell motility ; Intracellular trafficking, secretion, and vesicular transport ;	IPR000067 [Flagellar M-ring protein FliF] ; IPR006182[Secretory protein YscJ/FliF] ; IPR013556[Flagellar M-ring C-terminal]
WP_011002808.1	hypothetical protein		1630	1672.9	924.4	892.6	1.81778	0.00128907	0.862175	up	--	--	--	--	--	--	--	--	--
WP_016724259.1	dynamin-like GTPase family protein		2682.9	2646.2	1388.3	1538.6	1.82073	0.00412248	0.864518	up	--	--	--	--	--	Replication fork clamp-binding protein CrfC (dynamin-like GTPase family)	L	Replication, recombination and repair ;	IPR022812 [Dynamin superfamily]
WP_043876622.1	type VI secretion system tip protein VgrG		317.2	277.6	167.6	156.7	1.8341	0.0222875	0.875076	up	--	--	--	--	--	Uncharacterized conserved protein, DUF2345 family	S	Function unknown ;	IPR018769 [Domain of unknown function DUF2345, Vgr C-terminal] ; IPR028244[Putative type VI secretion system, Rhs element associated Vgr domain]
WP_043876880.1	2-oxoglutarate dehydrogenase E1 component		186.3	216.4	107.9	111.5	1.83546	0.0262779	0.876142	up	5	Molecular Function:oxoglutarate dehydrogenase (succinyl-transferring) activity (GO:0004591),Biological Process:tricarboxylic acid cycle (GO:0006099),Biological Process:metabolic process (GO:0008152),Molecular Function:thiamine pyrophosphate binding (GO:0030976),Biological Process:oxidation-reduction process (GO:0055114)	2-oxoglutarate dehydrogenase E1 component	1.2.4.2	ko00020 Citrate cycle (TCA cycle) ko00310 Lysine degradation ko00380 Tryptophan metabolism ko01100 Metabolic pathways ko01110 Biosynthesis of secondary metabolites ko01120 Microbial metabolism in diverse environments ko01130 Biosynthesis of antibiotics ko01200 Carbon metabolism	2-oxoglutarate dehydrogenase complex, dehydrogenase (E1) component, and related enzymes	C	Energy production and conversion ;	IPR001017 [Dehydrogenase, E1 component] ; IPR005475[Transketolase-like, pyrimidine-binding domain] ; IPR011603[2-oxoglutarate dehydrogenase E1 component] ; IPR031717[Multifunctional 2-oxoglutarate metabolism enzyme, C-terminal]
WP_011001829.1	response regulator transcription factor		563.9	630	334.8	314.3	1.83932	0.0157562	0.879169	up	2	Biological Process:phosphorelay signal transduction system (GO:0000160),Molecular Function:DNA binding (GO:0003677)	--	--	--	DNA-binding response regulator, OmpR family, contains REC and winged-helix (wHTH) domain	TK	Signal transduction mechanisms ; Transcription ;	IPR001789 [Signal transduction response regulator, receiver domain] ; IPR001867[OmpR/PhoB-type DNA-binding domain]
WP_011003614.1	GNAT family N-acetyltransferase		367.7	402.1	204	210.7	1.85628	0.00960055	0.892416	up	1	Molecular Function:N-acetyltransferase activity (GO:0008080)	putative acetyltransferase	2.3.1.-	--	Ribosomal protein S18 acetylase RimI and related acetyltransferases	J	Translation, ribosomal structure and biogenesis ;	IPR000182 [GNAT domain]
WP_011000923.1	hypothetical protein		266.6	252.9	124.7	155.1	1.85668	0.0188071	0.892728	up	--	--	--	--	--	--	--	--	--
WP_011003703.1	flagellar motor switch protein FliG	fliG	1499.7	1523.6	793.6	833.5	1.85809	0.00110786	0.893821	up	4	Molecular Function:motor activity (GO:0003774),Biological Process:chemotaxis (GO:0006935),Cellular Component:bacterial-type flagellum (GO:0009288),Biological Process:bacterial-type flagellum-dependent cell motility (GO:0071973)	flagellar motor switch protein FliG	--	ko02030 Bacterial chemotaxis ko02040 Flagellar assembly	Flagellar motor switch protein FliG	N	Cell motility ;	IPR000090 [Flagellar motor switch protein FliG] ; IPR023087[Flagellar motor switch protein FliG, C-terminal] ; IPR028263[Flagellar motor switch protein FliG, N-terminal domain] ; IPR032779[Flagellar motor switch protein FliG, middle domain]
WP_011004442.1	EAL domain-containing protein		1141.8	1153.6	593	639.9	1.86179	0.00206537	0.89669	up	3	Molecular Function:phosphorelay sensor kinase activity (GO:0000155),Biological Process:phosphorelay signal transduction system (GO:0000160),Molecular Function:protein binding (GO:0005515)	--	--	--	Signal transduction histidine kinase	T	Signal transduction mechanisms ;	IPR000014 [PAS domain] ; IPR000160[GGDEF domain] ; IPR000700[PAS-associated, C-terminal] ; IPR001633[EAL domain] ; IPR003018[GAF domain]
WP_011001916.1	acetyl-CoA carboxylase carboxyltransferase subunit beta		2783.4	2751.7	1514.2	1452.2	1.86593	0.000734069	0.899896	up	3	Molecular Function:acetyl-CoA carboxylase activity (GO:0003989),Biological Process:fatty acid biosynthetic process (GO:0006633),Cellular Component:acetyl-CoA carboxylase complex (GO:0009317)	acetyl-CoA carboxylase carboxyl transferase subunit beta	6.4.1.2	ko00061 Fatty acid biosynthesis ko00620 Pyruvate metabolism ko00640 Propanoate metabolism ko01100 Metabolic pathways ko01110 Biosynthesis of secondary metabolites ko01120 Microbial metabolism in diverse environments ko01130 Biosynthesis of antibiotics ko01200 Carbon metabolism ko01212 Fatty acid metabolism	Acetyl-CoA carboxylase beta subunit	I	Lipid transport and metabolism ;	IPR000022 [Carboxyl transferase] ; IPR000438[Acetyl-CoA carboxylase carboxyl transferase, beta subunit] ; IPR011762[Acetyl-coenzyme A carboxyltransferase, N-terminal]
WP_011000701.1	TauD/TfdA family dioxygenase		749.1	771.9	394.4	416.2	1.87639	0.00196594	0.907958	up	2	Molecular Function:oxidoreductase activity (GO:0016491),Biological Process:oxidation-reduction process (GO:0055114)	taurine dioxygenase	1.14.11.17	ko00430 Taurine and hypotaurine metabolism ko00920 Sulfur metabolism	Taurine dioxygenase, alpha-ketoglutarate-dependent	Q	Secondary metabolites biosynthesis, transport and catabolism ;	IPR003819 [TauD/TfdA-like domain]
WP_011004642.1	flagellar biosynthesis protein FlhF	flhF	225	233.2	118	125.7	1.88018	0.00273875	0.910871	up	4	Molecular Function:GTPase activity (GO:0003924),Molecular Function:GTP binding (GO:0005525),Biological Process:SRP-dependent cotranslational protein targeting to membrane (GO:0006614),Biological Process:bacterial-type flagellum organization (GO:0044781)	flagellar biosynthesis protein FlhF	--	--	Flagellar biosynthesis GTPase FlhF	N	Cell motility ;	IPR000897 [Signal recognition particle, SRP54 subunit, GTPase domain] ; IPR003593[AAA+ ATPase domain] ; IPR020006[Flagellar biosynthesis protein FlhF]
WP_011002745.1	cell division protein FtsZ	ftsZ	8436.8	8829.3	4614.5	4530.1	1.88812	0.00243472	0.91695	up	1	Molecular Function:GTPase activity (GO:0003924)	cell division protein FtsZ	--		Cell division GTPase FtsZ	D	Cell cycle control, cell division, chromosome partitioning ;	IPR003008 [Tubulin/FtsZ, GTPase domain] ; IPR018316[Tubulin/FtsZ, 2-layer sandwich domain] ; IPR024757[Cell division protein FtsZ, C-terminal]
WP_011003927.1	type VI secretion system tip protein VgrG		157.6	130.4	70.2	82.3	1.88852	0.0450344	0.91726	up	--	--	type VI secretion system secreted protein VgrG	--	ko03070 Bacterial secretion system	Uncharacterized conserved protein, DUF2345 family	S	Function unknown ;	IPR018769 [Domain of unknown function DUF2345, Vgr C-terminal] ; IPR028244[Putative type VI secretion system, Rhs element associated Vgr domain]
WP_011000878.1	D-amino acid dehydrogenase		1571.4	1403.3	772.3	799.4	1.89266	0.014411	0.920418	up	2	Molecular Function:oxidoreductase activity (GO:0016491),Biological Process:oxidation-reduction process (GO:0055114)	D-amino-acid dehydrogenase	1.4.5.1	ko00360 Phenylalanine metabolism	Glycine/D-amino acid oxidase (deaminating)	E	Amino acid transport and metabolism ;	IPR006076 [FAD dependent oxidoreductase]
WP_011002340.1	uroporphyrinogen-III C-methyltransferase	cobA	467	430.6	232.4	240.3	1.89888	0.0075971	0.925148	up	2	Biological Process:metabolic process (GO:0008152),Molecular Function:methyltransferase activity (GO:0008168)	uroporphyrin-III C-methyltransferase	2.1.1.107	ko00860 Porphyrin and chlorophyll metabolism ko01100 Metabolic pathways ko01110 Biosynthesis of secondary metabolites ko01120 Microbial metabolism in diverse environments	Uroporphyrinogen-III methylase (siroheme synthase)	H	Coenzyme transport and metabolism ;	IPR000878 [Tetrapyrrole methylase]
WP_011003659.1	flagellar basal-body rod protein FlgG	flgG	153.7	172.7	75.3	94.2	1.92566	0.027957	0.945356	up	1	Biological Process:bacterial-type flagellum-dependent cell motility (GO:0071973)	flagellar basal-body rod protein FlgG	--	ko02040 Flagellar assembly	Flagellar basal body rod protein FlgG	N	Cell motility ;	IPR001444 [Flagellar basal body rod protein, N-terminal] ; IPR010930[Flagellar basal-body/hook protein, C-terminal domain]
WP_011000465.1	tRNA dihydrouridine synthase DusB	dusB	445.4	408.4	223.2	219.4	1.92906	0.00808283	0.947895	up	5	Biological Process:tRNA processing (GO:0008033),Molecular Function:oxidoreductase activity (GO:0016491),Molecular Function:tRNA dihydrouridine synthase activity (GO:0017150),Molecular Function:flavin adenine dinucleotide binding (GO:0050660),Biological Process:oxidation-reduction process (GO:0055114)	tRNA-dihydrouridine synthase B	1.-.-.-	--	tRNA-dihydrouridine synthase	J	Translation, ribosomal structure and biogenesis ;	IPR001269 [tRNA-dihydrouridine synthase] ; IPR004652[tRNA-dihydrouridine synthase, TIM-barrel, NifR3]
WP_011002152.1	aromatic ring-hydroxylating dioxygenase subunit alpha		945.4	933.8	478	487.9	1.94554	0.000278705	0.960173	up	5	Molecular Function:iron ion binding (GO:0005506),Biological Process:cellular aromatic compound metabolic process (GO:0006725),Molecular Function:oxidoreductase activity (GO:0016491),Biological Process:aromatic compound catabolic process (GO:0019439),Biological Process:oxidation-reduction process (GO:0055114)	--	--	--	Phenylpropionate dioxygenase or related ring-hydroxylating dioxygenase, large terminal subunit	PR	Inorganic ion transport and metabolism ; General function prediction only ;	IPR001663 [Aromatic-ring-hydroxylating dioxygenase, alpha subunit] ; IPR015879[Aromatic-ring-hydroxylating dioxygenase, alpha subunit, C-terminal domain] ; IPR017941[Rieske [2Fe-2S] iron-sulphur domain]
WP_019717598.1	methyl-accepting chemotaxis protein		574.3	689.8	293.3	348.2	1.97054	0.0396951	0.978589	up	4	Molecular Function:signal transducer activity (GO:0004871),Biological Process:signal transduction (GO:0007165),Cellular Component:membrane (GO:0016020),Cellular Component:integral component of membrane (GO:0016021)	methyl-accepting chemotaxis protein	--	ko02020 Two-component system ko02030 Bacterial chemotaxis	Methyl-accepting chemotaxis protein	NT	Cell motility ; Signal transduction mechanisms ;	IPR003660 [HAMP domain] ; IPR004089[Methyl-accepting chemotaxis protein (MCP) signalling domain] ; IPR033479[Double Cache domain 1]
WP_011004817.1	LysR family transcriptional regulator		256.9	289.9	140.3	134	1.99344	0.0148619	0.995259	up	--	--	--	--	--	DNA-binding transcriptional regulator, LysR family	K	Transcription ;	IPR000847 [Transcription regulator HTH, LysR] ; IPR005119[LysR, substrate-binding]
WP_011004660.1	flagellar motor protein MotB	motB	281.5	297.5	136.9	151.9	2.00485	0.00566303	1.00349	up	--	--	chemotaxis protein MotB	--	ko02030 Bacterial chemotaxis ko02040 Flagellar assembly	Flagellar motor protein MotB	N	Cell motility ;	IPR006665 [OmpA-like domain] ; IPR025713[Motility protein B, N-terminal domain]
WP_011001183.1	HAMP domain-containing protein		113	125.6	58.2	60.7	2.00673	0.0113213	1.00485	up	5	Molecular Function:signal transducer activity (GO:0004871),Biological Process:chemotaxis (GO:0006935),Biological Process:signal transduction (GO:0007165),Cellular Component:membrane (GO:0016020),Cellular Component:integral component of membrane (GO:0016021)	methyl-accepting chemotaxis protein I, serine sensor receptor	--	ko02020 Two-component system ko02030 Bacterial chemotaxis	Methyl-accepting chemotaxis protein	NT	Cell motility ; Signal transduction mechanisms ;	IPR003660 [HAMP domain] ; IPR004089[Methyl-accepting chemotaxis protein (MCP) signalling domain] ; IPR004090[Chemotaxis methyl-accepting receptor]
WP_011004661.1	flagellar transcriptional regulator FlhC	flhC	259.2	257.8	128.1	124.6	2.0459	0.000203361	1.03274	up	2	Molecular Function:DNA binding (GO:0003677),Biological Process:regulation of bacterial-type flagellum assembly (GO:1902208)	flagellar transcriptional activator FlhC	--	ko02020 Two-component system ko02024 Quorum sensing ko02040 Flagellar assembly	--	--	--	IPR007944 [Flagellar transcriptional activator FlhC]
WP_011004766.1	SulP family inorganic anion transporter		117.9	133.4	59	63.7	2.04808	0.0154952	1.03428	up	6	Molecular Function:secondary active sulfate transmembrane transporter activity (GO:0008271),Biological Process:sulfate transport (GO:0008272),Molecular Function:sulfate transmembrane transporter activity (GO:0015116),Cellular Component:membrane (GO:0016020),Cellular Component:integral component of membrane (GO:0016021),Biological Process:transmembrane transport (GO:0055085)	--	--	--	Sulfate permease or related transporter, MFS superfamily	P	Inorganic ion transport and metabolism ;	IPR001902 [SLC26A/SulP transporter] ; IPR002645[STAS domain] ; IPR011547[SLC26A/SulP transporter domain]
WP_011004399.1	LysR family transcriptional regulator		1157.9	1208.6	538.1	591.6	2.0948	0.00353276	1.06682	up	--	--	LysR family transcriptional regulator, regulator for bpeEF and oprC	--	--	DNA-binding transcriptional regulator, LysR family	K	Transcription ;	IPR000847 [Transcription regulator HTH, LysR] ; IPR005119[LysR, substrate-binding]
WP_011001119.1	acetyl-CoA carboxylase carboxyltransferase subunit alpha		2820	2593.3	1270.1	1305.4	2.10184	0.00647308	1.07166	up	4	Molecular Function:acetyl-CoA carboxylase activity (GO:0003989),Biological Process:fatty acid biosynthetic process (GO:0006633),Cellular Component:acetyl-CoA carboxylase complex (GO:0009317),Molecular Function:ligase activity (GO:0016874)	acetyl-CoA carboxylase carboxyl transferase subunit alpha	6.4.1.2	ko00061 Fatty acid biosynthesis ko00620 Pyruvate metabolism ko00640 Propanoate metabolism ko01100 Metabolic pathways ko01110 Biosynthesis of secondary metabolites ko01120 Microbial metabolism in diverse environments ko01130 Biosynthesis of antibiotics ko01200 Carbon metabolism ko01212 Fatty acid metabolism	Acetyl-CoA carboxylase alpha subunit	I	Lipid transport and metabolism ;	IPR001095 [Acetyl-CoA carboxylase, alpha subunit] ; IPR011763[Acetyl-coenzyme A carboxyltransferase, C-terminal]
WP_016725123.1	response regulator transcription factor		593.7	673.5	277.1	311.7	2.15217	0.0160435	1.10579	up	2	Biological Process:phosphorelay signal transduction system (GO:0000160),Molecular Function:DNA binding (GO:0003677)	--	--	--	DNA-binding response regulator, OmpR family, contains REC and winged-helix (wHTH) domain	TK	Signal transduction mechanisms ; Transcription ;	IPR001789 [Signal transduction response regulator, receiver domain] ; IPR001867[OmpR/PhoB-type DNA-binding domain]
WP_011003699.1	glycosyltransferase family 2 protein		184.4	184.1	78.5	92.2	2.15876	0.0439291	1.1102	up	--	--	--	--	--	Glycosyltransferase involved in cell wall bisynthesis	M	Cell wall/membrane/envelope biogenesis ;	IPR001173 [Glycosyltransferase 2-like]
WP_043876576.1	chemotaxis protein		1116.7	1222.5	526.6	544.3	2.18433	0.0070776	1.12719	up	4	Molecular Function:signal transducer activity (GO:0004871),Biological Process:chemotaxis (GO:0006935),Biological Process:signal transduction (GO:0007165),Cellular Component:membrane (GO:0016020)	methyl-accepting chemotaxis protein	--	ko02020 Two-component system ko02030 Bacterial chemotaxis	Signal transduction histidine kinase	T	Signal transduction mechanisms ;	IPR004089 [Methyl-accepting chemotaxis protein (MCP) signalling domain] ; IPR004090[Chemotaxis methyl-accepting receptor] ; IPR033480[Single Cache domain 2]
WP_011003657.1	flagellar hook protein FlgE		1437.9	1397.9	661.6	635.6	2.18609	0.000960053	1.12835	up	1	Biological Process:bacterial-type flagellum-dependent cell motility (GO:0071973)	flagellar hook protein FlgE	--	ko02040 Flagellar assembly	Flagellar hook protein FlgE	N	Cell motility ;	IPR001444 [Flagellar basal body rod protein, N-terminal] ; IPR010930[Flagellar basal-body/hook protein, C-terminal domain] ; IPR011491[Flagellar hook protein FlgE]
WP_011003694.1	flagellin		882.5	755.3	354.6	381.9	2.22376	0.0202057	1.153	up	3	Molecular Function:structural molecule activity (GO:0005198),Cellular Component:bacterial-type flagellum filament (GO:0009420),Biological Process:bacterial-type flagellum-dependent cell motility (GO:0071973)	flagellin	--	ko02020 Two-component system ko02040 Flagellar assembly	Flagellin and related hook-associated protein FlgL	N	Cell motility ;	IPR001029 [Flagellin, D0/D1 domain] ; IPR001492[Flagellin]
WP_011004655.1	chemotaxis protein CheR		775.5	889.3	361.2	372.5	2.26905	0.0147523	1.18209	up	1	Molecular Function:S-adenosylmethionine-dependent methyltransferase activity (GO:0008757)	chemotaxis protein methyltransferase CheR	2.1.1.80	ko02020 Two-component system ko02030 Bacterial chemotaxis	Methylase of chemotaxis methyl-accepting proteins	NT	Cell motility ; Signal transduction mechanisms ;	IPR000780 [MCP methyltransferase, CheR-type] ; IPR022641[Chemotaxis receptor methyltransferase CheR, N-terminal] ; IPR022642[MCP methyltransferase, CheR-type, SAM-binding domain, C-terminal]
WP_011004466.1	BapA prefix-like domain-containing protein		162.9	179.1	79	70.9	2.28152	0.00877285	1.19	up	3	Molecular Function:calcium ion binding (GO:0005509),Cellular Component:extracellular region (GO:0005576),Biological Process:pathogenesis (GO:0009405)	large repetitive protein	--	ko02024 Quorum sensing	Ca2+-binding protein, RTX toxin-related	Q	Secondary metabolites biosynthesis, transport and catabolism ;	IPR001343 [Haemolysin-type calcium-binding repeat] ; IPR003995[RTX toxin determinant A] ; IPR022038[Bacterial Ig-like domain]
WP_011004640.1	RNA polymerase sigma factor FliA		732.5	826.6	326	338.1	2.34769	0.0110512	1.23124	up	2	Molecular Function:DNA binding (GO:0003677),Molecular Function:sigma factor activity (GO:0016987)	RNA polymerase sigma factor for flagellar operon FliA	--	ko02020 Two-component system ko02040 Flagellar assembly	DNA-directed RNA polymerase specialized sigma subunit	K	Transcription ;	IPR000943 [RNA polymerase sigma-70] ; IPR007624[RNA polymerase sigma-70 region 3] ; IPR007627[RNA polymerase sigma-70 region 2] ; IPR007630[RNA polymerase sigma-70 region 4]
WP_011004653.1	chemotaxis response regulator protein-glutamate methylesterase		960.7	1067.1	406.4	441.1	2.39268	0.00887126	1.25863	up	5	Molecular Function:phosphorelay response regulator activity (GO:0000156),Biological Process:phosphorelay signal transduction system (GO:0000160),Cellular Component:cytoplasm (GO:0005737),Biological Process:chemotaxis (GO:0006935),Molecular Function:protein-glutamate methylesterase activity (GO:0008984)	--	--	ko02020 Two-component system ko02030 Bacterial chemotaxis	Chemotaxis response regulator CheB, contains REC and protein-glutamate methylesterase domains	NT	Cell motility ; Signal transduction mechanisms ;	IPR000673 [Signal transduction response regulator, chemotaxis, protein-glutamate methylesterase] ; IPR001789[Signal transduction response regulator, receiver domain]
WP_011001106.1	HAMP domain-containing protein		2710	3077.9	1167.1	1227.6	2.41696	0.011859	1.2732	up	6	Molecular Function:signal transducer activity (GO:0004871),Molecular Function:transmembrane signaling receptor activity (GO:0004888),Biological Process:chemotaxis (GO:0006935),Biological Process:signal transduction (GO:0007165),Cellular Component:membrane (GO:0016020),Cellular Component:integral component of membrane (GO:0016021)	methyl-accepting chemotaxis protein	--	ko02020 Two-component system ko02030 Bacterial chemotaxis	Methyl-accepting chemotaxis protein	NT	Cell motility ; Signal transduction mechanisms ;	IPR003122 [Chemotaxis methyl-accepting receptor, ligand-binding] ; IPR003660[HAMP domain] ; IPR004089[Methyl-accepting chemotaxis protein (MCP) signalling domain] ; IPR004090[Chemotaxis methyl-accepting receptor]
WP_011000550.1	HD-GYP domain-containing protein		669.7	705.3	254.7	311.5	2.42847	0.00679931	1.28005	up	--	--	--	--	--	HD-GYP domain, c-di-GMP phosphodiesterase class II (or its inactivated variant)	T	Signal transduction mechanisms ;	IPR003607 [HD/PDEase domain] ; IPR021812[Protein of unknown function DUF3391]
WP_011003687.1	flagellar type III secretion system pore protein FliP	fliP	114.9	119.7	48.4	48	2.43361	0.0012125	1.2831	up	2	Biological Process:protein secretion (GO:0009306),Cellular Component:membrane (GO:0016020)	flagellar biosynthetic protein FliP	--	ko02040 Flagellar assembly	Flagellar biosynthetic protein FliP	N	Cell motility ;	IPR005837 [Flagellar transport protein FliP] ; IPR005838[Type III secretion system inner membrane P protein]
WP_011001409.1	methyl-accepting chemotaxis protein		1176.1	1156.8	453.5	495.5	2.45827	0.00111369	1.29764	up	6	Molecular Function:signal transducer activity (GO:0004871),Molecular Function:transmembrane signaling receptor activity (GO:0004888),Biological Process:chemotaxis (GO:0006935),Biological Process:signal transduction (GO:0007165),Cellular Component:membrane (GO:0016020),Cellular Component:integral component of membrane (GO:0016021)	methyl-accepting chemotaxis protein	--	ko02020 Two-component system ko02030 Bacterial chemotaxis	Methyl-accepting chemotaxis protein	NT	Cell motility ; Signal transduction mechanisms ;	IPR003122 [Chemotaxis methyl-accepting receptor, ligand-binding] ; IPR003660[HAMP domain] ; IPR004089[Methyl-accepting chemotaxis protein (MCP) signalling domain] ; IPR004090[Chemotaxis methyl-accepting receptor]
WP_011003810.1	HAMP domain-containing protein		1380.7	1464.5	531.9	618.9	2.47237	0.00504395	1.30589	up	6	Molecular Function:signal transducer activity (GO:0004871),Molecular Function:transmembrane signaling receptor activity (GO:0004888),Biological Process:chemotaxis (GO:0006935),Biological Process:signal transduction (GO:0007165),Cellular Component:membrane (GO:0016020),Cellular Component:integral component of membrane (GO:0016021)	methyl-accepting chemotaxis protein I, serine sensor receptor	--	ko02020 Two-component system ko02030 Bacterial chemotaxis	Signal transduction histidine kinase involved in nitrogen fixation and metabolism regulation	T	Signal transduction mechanisms ;	IPR003122 [Chemotaxis methyl-accepting receptor, ligand-binding] ; IPR003660[HAMP domain] ; IPR004089[Methyl-accepting chemotaxis protein (MCP) signalling domain] ; IPR004090[Chemotaxis methyl-accepting receptor]
WP_011003661.1	flagellar basal body P-ring protein FlgI		432.5	460.8	167.9	191.8	2.48346	0.00478441	1.31235	up	3	Molecular Function:structural molecule activity (GO:0005198),Cellular Component:outer membrane-bounded periplasmic space (GO:0030288),Biological Process:bacterial-type flagellum-dependent cell motility (GO:0071973)	flagellar P-ring protein precursor FlgI	--	ko02040 Flagellar assembly	Flagellar basal body P-ring protein FlgI	N	Cell motility ;	IPR001782 [Flagellar P-ring protein]
WP_043876687.1	methyl-accepting chemotaxis protein		1411.6	1668.7	545	689.3	2.49558	0.0245714	1.31938	up	5	Molecular Function:signal transducer activity (GO:0004871),Biological Process:chemotaxis (GO:0006935),Biological Process:signal transduction (GO:0007165),Cellular Component:membrane (GO:0016020),Cellular Component:integral component of membrane (GO:0016021)	methyl-accepting chemotaxis protein	--	ko02020 Two-component system ko02030 Bacterial chemotaxis	Methyl-accepting chemotaxis protein	NT	Cell motility ; Signal transduction mechanisms ;	IPR003660 [HAMP domain] ; IPR004089[Methyl-accepting chemotaxis protein (MCP) signalling domain] ; IPR004090[Chemotaxis methyl-accepting receptor] ; IPR033479[Double Cache domain 1]
WP_011004651.1	protein phosphatase CheZ	cheZ	516.4	581.3	209.9	220.1	2.55279	0.00954272	1.35208	up	3	Molecular Function:catalytic activity (GO:0003824),Cellular Component:bacterial-type flagellum (GO:0009288),Biological Process:regulation of chemotaxis (GO:0050920)	chemotaxis protein CheZ	--	ko02030 Bacterial chemotaxis	Chemotaxis regulator CheZ, phosphatase of CheY~P	NT	Cell motility ; Signal transduction mechanisms ;	IPR007439 [Chemotaxis phosphatase, CheZ]
WP_011004658.1	chemotaxis protein CheA	cheA	1909.8	2158.3	761.3	812.8	2.5844	0.0101963	1.36983	up	8	Molecular Function:phosphorelay sensor kinase activity (GO:0000155),Biological Process:phosphorelay signal transduction system (GO:0000160),Molecular Function:protein histidine kinase activity (GO:0004673),Molecular Function:signal transducer activity (GO:0004871),Cellular Component:cytoplasm (GO:0005737),Biological Process:chemotaxis (GO:0006935),Biological Process:signal transduction (GO:000716…	two-component system, chemotaxis family, sensor kinase CheA	2.7.13.3	ko02020 Two-component system ko02030 Bacterial chemotaxis	HPt (histidine-containing phosphotransfer) domain	T	Signal transduction mechanisms ;	IPR002545 [CheW-like domain] ; IPR003594[Histidine kinase-like ATPase, C-terminal domain] ; IPR004105[Histidine kinase CheA-like, homodimeric domain] ; IPR004358[Signal transduction histidine kinase-related protein, C-terminal] ; IPR005467[Histidine kinase domain] ; IPR008207[Signal transduction histidine kinase, phosphotransfer (Hpt) domain] ; IPR015162[CheY binding]
WP_011003435.1	hypothetical protein		509.2	455.7	190.8	165.5	2.70811	0.00932368	1.43729	up	--	--	--	--	--	--	--	--	--
WP_011003292.1	cellobiose phosphorylase		1053.3	1200.2	371	396.8	2.93501	0.00992818	1.55336	up	4	Molecular Function:signal transducer activity (GO:0004871),Biological Process:chemotaxis (GO:0006935),Biological Process:signal transduction (GO:0007165),Cellular Component:membrane (GO:0016020)	methyl-accepting chemotaxis protein	--	ko02020 Two-component system ko02030 Bacterial chemotaxis	Methyl-accepting chemotaxis protein	NT	Cell motility ; Signal transduction mechanisms ;	IPR004089 [Methyl-accepting chemotaxis protein (MCP) signalling domain] ; IPR004090[Chemotaxis methyl-accepting receptor] ; IPR024478[4HB MCP domain]
WP_011004657.1	hypothetical protein		1421.8	1661.7	475.1	493.4	3.18379	0.0126949	1.67074	up	3	Molecular Function:signal transducer activity (GO:0004871),Biological Process:chemotaxis (GO:0006935),Biological Process:signal transduction (GO:0007165)	purine-binding chemotaxis protein CheW	--	ko02020 Two-component system ko02030 Bacterial chemotaxis	Chemotaxis signal transduction protein	NT	Cell motility ; Signal transduction mechanisms ;	IPR002545 [CheW-like domain]
WP_011003689.1	flagellar motor switch protein FliN	fliN	72	91	19.1	27.9	3.46809	0.0310726	1.79414	up	4	Molecular Function:motor activity (GO:0003774),Biological Process:chemotaxis (GO:0006935),Cellular Component:bacterial-type flagellum basal body (GO:0009425),Biological Process:bacterial-type flagellum-dependent cell motility (GO:0071973)	flagellar motor switch protein FliN/FliY	--	ko02030 Bacterial chemotaxis ko02040 Flagellar assembly	Flagellar motor switch/type III secretory pathway protein FliN	NU	Cell motility ; Intracellular trafficking, secretion, and vesicular transport ;	IPR001172 [Flagellar motor switch FliN/Type III secretion HrcQb] ; IPR001543[Surface presentation of antigen (SpoA)]
WP_011004659.1	response regulator		169.9	212.3	36.5	44.3	4.7302	0.0198525	2.2419	up	1	Biological Process:phosphorelay signal transduction system (GO:0000160)	two-component system, chemotaxis family, chemotaxis protein CheY	--	ko02020 Two-component system ko02030 Bacterial chemotaxis	DNA-binding response regulator, OmpR family, contains REC and winged-helix (wHTH) domain	TK	Signal transduction mechanisms ; Transcription ;	IPR001789 [Signal transduction response regulator, receiver domain]
WP_011003691.1	flagellar basal body-associated protein FliL	fliL	209.8	232.8	39.8	45.5	5.18875	0.00436941	2.37539	up	3	Biological Process:chemotaxis (GO:0006935),Cellular Component:bacterial-type flagellum basal body (GO:0009425),Biological Process:bacterial-type flagellum-dependent cell motility (GO:0071973)	flagellar FliL protein	--	--	Flagellar basal body-associated protein FliL	N	Cell motility ;	IPR005503 [Flagellar basal body-associated protein FliL]

## Sheet: Table S4
Table S4 KEGG enrichment of differentially expressed proteins of ΔclpP versus WT
MapID	MapTitle	Pvalue	AdjustedPv	x	y	n	N	EnrichDirect	ProtID	Description
map02030	Bacterial chemotaxis	8.6e-21	2.67e-19	20	33	53	1179	Over	WP_011001106.1 WP_011004658.1 WP_011003703.1 WP_011003810.1 WP_043876687.1 WP_043876576.1 WP_019717598.1 WP_011001409.1 WP_011004651.1 WP_011003292.1 WP_011004653.1 WP_011004657.1 WP_011003615.1 WP_011004660.1 WP_011004656.1 WP_043876969.1 WP_011004655.1 WP_011003689.1 WP_011004659.1 WP_011001183.1	MULTISPECIES: HAMP domain-containing protein,MULTISPECIES: chemotaxis protein CheA,MULTISPECIES: flagellar motor switch protein FliG,MULTISPECIES: HAMP domain-containing protein,MULTISPECIES: methyl-accepting chemotaxis protein,MULTISPECIES: chemotaxis protein,MULTISPECIES: methyl-accepting chemotaxis protein,MULTISPECIES: methyl-accepting chemotaxis protein,MULTISPECIES: protein phosphatase CheZ…
map02040	Flagellar assembly	4.14e-15	6.42e-14	15	26	53	1179	Over	WP_011003703.1 WP_011003657.1 WP_011003702.1 WP_011004640.1 WP_011003653.1 WP_011003694.1 WP_011003705.1 WP_011003661.1 WP_011004661.1 WP_011004660.1 WP_011003660.1 WP_011003659.1 WP_011003687.1 WP_011003689.1 WP_003263508.1	MULTISPECIES: flagellar motor switch protein FliG,MULTISPECIES: flagellar hook protein FlgE,MULTISPECIES: flagellar basal body M-ring protein FliF,MULTISPECIES: RNA polymerase sigma factor FliA,MULTISPECIES: flagellar basal body P-ring formation protein FlgA,MULTISPECIES: flagellin,MULTISPECIES: flagellar protein export ATPase FliI,MULTISPECIES: flagellar basal body P-ring protein FlgI,MULTISPECI…
map02020	Two-component system	1.57e-11	1.62e-10	20	116	53	1179	Over	WP_011001106.1 WP_011004658.1 WP_011003810.1 WP_043876687.1 WP_043876576.1 WP_011004640.1 WP_019717598.1 WP_011001409.1 WP_011003292.1 WP_011004653.1 WP_011003694.1 WP_011004657.1 WP_011003615.1 WP_011004661.1 WP_011004656.1 WP_043876969.1 WP_011004655.1 WP_011004659.1 WP_011001183.1 WP_003263508.1	MULTISPECIES: HAMP domain-containing protein,MULTISPECIES: chemotaxis protein CheA,MULTISPECIES: HAMP domain-containing protein,MULTISPECIES: methyl-accepting chemotaxis protein,MULTISPECIES: chemotaxis protein,MULTISPECIES: RNA polymerase sigma factor FliA,MULTISPECIES: methyl-accepting chemotaxis protein,MULTISPECIES: methyl-accepting chemotaxis protein,MULTISPECIES: cellobiose phosphorylase,MU…
map00920	Sulfur metabolism	0.0296156	0.183616	4	27	53	1179	Over	WP_011004079.1 WP_011000701.1 WP_011001290.1 WP_011001289.1	MULTISPECIES: PLP-dependent transferase,MULTISPECIES: TauD/TfdA family dioxygenase,MULTISPECIES: ATP-binding cassette domain-containing protein,MULTISPECIES: aliphatic sulfonate ABC transporter permease SsuC
map00633	Nitrotoluene degradation	0.0879223	0.302844	1	2	53	1179	Over	WP_019718025.1	MULTISPECIES: alkene reductase
map00430	Taurine and hypotaurine metabolism	0.128993	0.374785	1	3	53	1179	Over	WP_011000701.1	MULTISPECIES: TauD/TfdA family dioxygenase
map01212	Fatty acid metabolism	0.217246	0.53837	3	36	53	1179	Over	WP_011001119.1 WP_011001916.1 WP_011004090.1	MULTISPECIES: acetyl-CoA carboxylase carboxyltransferase subunit alpha,MULTISPECIES: acetyl-CoA carboxylase carboxyltransferase subunit beta,MULTISPECIES: acyl-CoA desaturase
map00061	Fatty acid biosynthesis	0.225768	0.53837	2	20	53	1179	Over	WP_011001119.1 WP_011001916.1	MULTISPECIES: acetyl-CoA carboxylase carboxyltransferase subunit alpha,MULTISPECIES: acetyl-CoA carboxylase carboxyltransferase subunit beta
map00903	Limonene and pinene degradation	0.275887	0.610892	1	7	53	1179	Over	WP_011002504.1	MULTISPECIES: SnoaL-like domain-containing protein
map01040	Biosynthesis of unsaturated fatty acids	0.398396	0.820977	1	11	53	1179	Over	WP_011004090.1	MULTISPECIES: acyl-CoA desaturase
map00450	Selenocompound metabolism	0.425694	0.820977	1	12	53	1179	Over	WP_011004079.1	MULTISPECIES: PLP-dependent transferase
map02010	ABC transporters	0.451909	0.820977	6	102	53	1179	Over	WP_011000417.1 WP_011001688.1 WP_011001290.1 WP_011002070.1 WP_011001289.1 WP_011002942.1	MULTISPECIES: ABC transporter ATP-binding protein/permease,MULTISPECIES: branched-chain amino acid ABC transporter substrate-binding protein,MULTISPECIES: ATP-binding cassette domain-containing protein,MULTISPECIES: sn-glycerol-3-phosphate ABC transporter ATP-binding protein UgpC,MULTISPECIES: aliphatic sulfonate ABC transporter permease SsuC,MULTISPECIES: carbohydrate ABC transporter permease
map00500	Starch and sucrose metabolism	0.476696	0.820977	1	14	53	1179	Over	WP_011003591.1	MULTISPECIES: alpha,alpha-trehalase TreA
map02024	Quorum sensing	0.545559	0.835121	4	69	53	1179	Over	WP_011001688.1 WP_011004661.1 WP_011004466.1 WP_003263508.1	MULTISPECIES: branched-chain amino acid ABC transporter substrate-binding protein,MULTISPECIES: flagellar transcriptional regulator FlhC,MULTISPECIES: BapA prefix-like domain-containing protein,MULTISPECIES: flagellar transcriptional regulator FlhD
map00310	Lysine degradation	0.565727	0.835121	1	18	53	1179	Over	WP_043876880.1	MULTISPECIES: 2-oxoglutarate dehydrogenase E1 component
map00380	Tryptophan metabolism	0.565727	0.835121	1	18	53	1179	Over	WP_043876880.1	MULTISPECIES: 2-oxoglutarate dehydrogenase E1 component
map00640	Propanoate metabolism	0.680726	0.9175	2	37	53	1179	Over	WP_011001119.1 WP_011001916.1	MULTISPECIES: acetyl-CoA carboxylase carboxyltransferase subunit alpha,MULTISPECIES: acetyl-CoA carboxylase carboxyltransferase subunit beta
map00620	Pyruvate metabolism	1	1	2	43	53	1179	Over	WP_011001119.1 WP_011001916.1	MULTISPECIES: acetyl-CoA carboxylase carboxyltransferase subunit alpha,MULTISPECIES: acetyl-CoA carboxylase carboxyltransferase subunit beta
map00020	Citrate cycle (TCA cycle)	1	1	1	22	53	1179	Over	WP_043876880.1	MULTISPECIES: 2-oxoglutarate dehydrogenase E1 component

## Sheet: Table S5
Table S5 Differentially expressed proteins of MG treated wild type strain GMI1000 compared with the untreated GMI1000
Protein	Description	Gene	WT_MG_1	WT_MG_2	WT_1	WT_2	WT_MG.vs.WT FC	WT_MG.vs.WT P-value	WT_MG.vs.WT log2FC	WT_MG.vs.WT UP.DOWN	GO_NUM	GO_Description	KEGG_Description	KEGG_EC	KEGG_ko	COG_Function_Description	COG_Function_Class	COG_Class_Description	IPR_Term
WP_011004081.1	acyl carrier protein		103.8	105.2	484.9	489	0.214601	3.208e-05	-2.22027	down	--	--	--	--	--	Acyl carrier protein	IQ	Lipid transport and metabolism ; Secondary metabolites biosynthesis, transport and catabolism ;	IPR009081 [Phosphopantetheine binding ACP domain]
WP_011004090.1	acyl-CoA desaturase		157.5	152.3	724.4	692.2	0.218693	0.000867339	-2.19302	down	2	Biological Process:lipid metabolic process (GO:0006629),Biological Process:oxidation-reduction process (GO:0055114)	stearoyl-CoA desaturase (Delta-9 desaturase)	1.14.19.1	ko01040 Biosynthesis of unsaturated fatty acids ko01212 Fatty acid metabolism	Fatty-acid desaturase	I	Lipid transport and metabolism ;	IPR005804 [Fatty acid desaturase domain] ; IPR015876[Acyl-CoA desaturase]
WP_011002979.1	high-potential iron-sulfur protein		42.1	46.6	184.8	150.2	0.264776	0.0194836	-1.91716	down	2	Molecular Function:electron carrier activity (GO:0009055),Biological Process:aerobic electron transport chain (GO:0019646)	--	--	--	--	--	--	IPR000170 [High potential iron-sulphur protein] ; IPR006311[Twin-arginine translocation pathway, signal sequence]
WP_011004087.1	iron-containing redox enzyme family protein		1005.7	977.1	3284.1	3676.2	0.284873	0.00618066	-1.81161	down	--	--	--	--	--	--	--	--	IPR028201 [PqqC-like protein]
WP_011003946.1	enoyl-CoA hydratase		695.3	598.7	1929	2191.5	0.31404	0.00965152	-1.67098	down	2	Molecular Function:catalytic activity (GO:0003824),Biological Process:metabolic process (GO:0008152)	--	--	--	Enoyl-CoA hydratase/carnithine racemase	I	Lipid transport and metabolism ;	IPR001753 [Crotonase superfamily]
WP_011003947.1	3-hydroxyisobutyrate dehydrogenase	mmsB	786.5	703.5	2241.9	2468.5	0.316321	0.00556848	-1.66054	down	4	Molecular Function:phosphogluconate dehydrogenase (decarboxylating) activity (GO:0004616),Molecular Function:3-hydroxyisobutyrate dehydrogenase activity (GO:0008442),Molecular Function:NAD binding (GO:0051287),Biological Process:oxidation-reduction process (GO:0055114)	3-hydroxyisobutyrate dehydrogenase	1.1.1.31	ko00280 Valine, leucine and isoleucine degradation ko01100 Metabolic pathways	3-hydroxyisobutyrate dehydrogenase or related beta-hydroxyacid dehydrogenase	I	Lipid transport and metabolism ;	IPR006115 [6-phosphogluconate dehydrogenase, NADP-binding] ; IPR011548[3-hydroxyisobutyrate dehydrogenase] ; IPR029154[3-hydroxyisobutyrate dehydrogenase, NAD-binding domain]
WP_011004082.1	fatty acid desaturase		265.8	229.5	676.8	840.8	0.326371	0.02595	-1.61542	down	1	Biological Process:lipid metabolic process (GO:0006629)	--	--	--	Fatty acid desaturase	I	Lipid transport and metabolism ;	IPR005804 [Fatty acid desaturase domain]
WP_011004086.1	carbamoyltransferase		922.2	885	2615.4	2851	0.330601	0.00422197	-1.59683	down	2	Molecular Function:catalytic activity (GO:0003824),Biological Process:biosynthetic process (GO:0009058)	carbamoyltransferase	2.1.3.-	--	Predicted carbamoyl transferase, NodU family	R	General function prediction only ;	IPR003696 [Carbamoyltransferase] ; IPR031730[Carbamoyltransferase, C-terminal]
WP_011004079.1	PLP-dependent transferase		2008.2	1993.3	5645.2	5767.1	0.35063	0.000274498	-1.51198	down	1	Molecular Function:pyridoxal phosphate binding (GO:0030170)	cystathionine gamma-synthase	2.5.1.48	ko00270 Cysteine and methionine metabolism ko00450 Selenocompound metabolism ko00920 Sulfur metabolism ko01100 Metabolic pathways ko01110 Biosynthesis of secondary metabolites ko01130 Biosynthesis of antibiotics ko01230 Biosynthesis of amino acids	Cystathionine beta-lyase/cystathionine gamma-synthase	E	Amino acid transport and metabolism ;	IPR000277 [Cys/Met metabolism, pyridoxal phosphate-dependent enzyme]
WP_011004735.1	carbamoyltransferase		2409.4	2247.5	6522.2	6470.7	0.358419	0.000415115	-1.48028	down	2	Molecular Function:catalytic activity (GO:0003824),Biological Process:biosynthetic process (GO:0009058)	hydroxymethyl cephem carbamoyltransferase	2.1.3.7	ko00311 Penicillin and cephalosporin biosynthesis ko01130 Biosynthesis of antibiotics	Predicted carbamoyl transferase, NodU family	R	General function prediction only ;	IPR003696 [Carbamoyltransferase] ; IPR031730[Carbamoyltransferase, C-terminal]
WP_011003945.1	enoyl-CoA hydratase/isomerase family protein		424.7	367.6	1045.1	1074.5	0.373797	0.00233313	-1.41967	down	1	Molecular Function:3-hydroxyisobutyryl-CoA hydrolase activity (GO:0003860)	--	--	--	Enoyl-CoA hydratase/carnithine racemase	I	Lipid transport and metabolism ;	IPR032259 [Enoyl-CoA hydratase/isomerase, HIBYL-CoA-H type]
WP_011003835.1	M1 family metallopeptidase		799	767.4	2016.9	1871.5	0.402839	0.00408115	-1.31172	down	3	Biological Process:proteolysis (GO:0006508),Molecular Function:metallopeptidase activity (GO:0008237),Molecular Function:zinc ion binding (GO:0008270)	aminopeptidase N	3.4.11.2	ko00480 Glutathione metabolism ko01100 Metabolic pathways	Aminopeptidase N	E	Amino acid transport and metabolism ;	IPR001930 [Peptidase M1, alanine aminopeptidase/leukotriene A4 hydrolase] ; IPR014782[Peptidase M1, membrane alanine aminopeptidase, N-terminal]
WP_011004085.1	fatty acyl-AMP ligase		1032.1	1039.3	2425	2610.3	0.411376	0.0394703	-1.28147	down	2	Molecular Function:catalytic activity (GO:0003824),Biological Process:metabolic process (GO:0008152)	--	--	--	Acyl-CoA synthetase (AMP-forming)/AMP-acid ligase II	IQ	Lipid transport and metabolism ; Secondary metabolites biosynthesis, transport and catabolism ;	IPR000873 [AMP-dependent synthetase/ligase]
WP_011003950.1	acyl-CoA dehydrogenase		1156.5	1085.2	2483.4	2890.8	0.417123	0.0169896	-1.26146	down	4	Molecular Function:acyl-CoA dehydrogenase activity (GO:0003995),Biological Process:metabolic process (GO:0008152),Molecular Function:flavin adenine dinucleotide binding (GO:0050660),Biological Process:oxidation-reduction process (GO:0055114)	--	--	--	Acyl-CoA dehydrogenase related to the alkylation response protein AidB	I	Lipid transport and metabolism ;	IPR006091 [Acyl-CoA oxidase/dehydrogenase, central domain] ; IPR009075[Acyl-CoA dehydrogenase/oxidase C-terminal] ; IPR013786[Acyl-CoA dehydrogenase/oxidase, N-terminal]
WP_011003013.1	indolepyruvate ferredoxin oxidoreductase family protein		4629.4	4197.6	9834.6	11275.6	0.418139	0.0146693	-1.25795	down	3	Molecular Function:catalytic activity (GO:0003824),Molecular Function:thiamine pyrophosphate binding (GO:0030976),Biological Process:oxidation-reduction process (GO:0055114)	indolepyruvate ferredoxin oxidoreductase	1.2.7.8	--	TPP-dependent indolepyruvate ferredoxin oxidoreductase, alpha subunit	C	Energy production and conversion ;	IPR011766 [Thiamine pyrophosphate enzyme, C-terminal TPP-binding] ; IPR019752[Pyruvate/ketoisovalerate oxidoreductase, catalytic domain]
WP_011001663.1	DUF1843 domain-containing protein		411.7	363.3	890.4	937.7	0.423937	0.00410423	-1.23808	down	--	--	--	--	--	--	--	--	IPR014994 [Domain of unknown function DUF1843]
WP_011003743.1	flavin monoamine oxidase family protein		28.1	33.1	76	67.7	0.425887	0.0135156	-1.23146	down	2	Molecular Function:oxidoreductase activity (GO:0016491),Biological Process:oxidation-reduction process (GO:0055114)	--	--	--	Monoamine oxidase	E	Amino acid transport and metabolism ;	IPR002937 [Amine oxidase]
WP_011003745.1	hypothetical protein		597.5	557.6	1416.8	1280.1	0.428307	0.00842314	-1.22328	down	--	--	--	--	--	--	--	--	--
WP_011004736.1	SGNH/GDSL hydrolase family protein		981.8	951.8	2156.9	2332.7	0.430684	0.00483309	-1.2153	down	--	--	--	--	--	Lysophospholipase L1 or related esterase	E	Amino acid transport and metabolism ;	--
WP_011004902.1	class I SAM-dependent methyltransferase		211.5	212.9	496.3	479	0.435148	0.000991141	-1.20042	down	--	--	cyclopropane-fatty-acyl-phospholipid synthase	2.1.1.79	--	Cyclopropane fatty-acyl-phospholipid synthase and related methyltransferases	I	Lipid transport and metabolism ;	IPR029063 [S-adenosyl-L-methionine-dependent methyltransferase]
WP_016723527.1	cupin domain-containing protein		97.7	116.4	221.3	267.6	0.437922	0.0314681	-1.19125	down	--	--	--	--	--	Mannose-6-phosphate isomerase, cupin superfamily	G	Carbohydrate transport and metabolism ;	IPR013096 [Cupin 2, conserved barrel]
WP_011001064.1	ferredoxin family protein		386.6	371.9	911.3	811.5	0.440272	0.0107671	-1.18353	down	1	Molecular Function:electron carrier activity (GO:0009055)	ferredoxin	--	--	NAD-dependent dihydropyrimidine dehydrogenase, PreA subunit	F	Nucleotide transport and metabolism ;	IPR000813 [7Fe ferredoxin] ; IPR017896[4Fe-4S ferredoxin-type, iron-sulphur binding domain] ; IPR022569[Ferredoxin, C-terminal]
WP_011003489.1	class I SAM-dependent methyltransferase		1307.8	1304.5	3011.1	2802.4	0.449351	0.0413979	-1.15409	down	2	Biological Process:metabolic process (GO:0008152),Molecular Function:methyltransferase activity (GO:0008168)	--	--	--	Ubiquinone/menaquinone biosynthesis C-methylase UbiE	H	Coenzyme transport and metabolism ;	IPR013216 [Methyltransferase type 11]
WP_011004088.1	alpha/beta hydrolase		522.9	390.2	996.3	1021.3	0.452567	0.0146201	-1.1438	down	--	--	--	--	--	Pimeloyl-ACP methyl ester carboxylesterase	HR	Coenzyme transport and metabolism ; General function prediction only ;	IPR000073 [Alpha/beta hydrolase fold-1]
WP_157048846.1	hypothetical protein		19.7	20.7	42.7	44.9	0.461187	0.00261111	-1.11658	down	--	--	--	--	--	--	--	--	--
WP_011001665.1	DUF1842 domain-containing protein		3126.4	2701.6	6543.2	5949.2	0.466524	0.0117952	-1.09998	down	--	--	--	--	--	--	--	--	IPR014992 [Domain of unknown function DUF1842] ; IPR014994[Domain of unknown function DUF1843]
WP_011001925.1	3-isopropylmalate dehydratase small subunit	leuD	452.1	442	997.3	904.1	0.470232	0.00855041	-1.08855	down	1	Biological Process:metabolic process (GO:0008152)	--	--	ko00290 Valine, leucine and isoleucine biosynthesis ko00660 C5-Branched dibasic acid metabolism ko01100 Metabolic pathways ko01110 Biosynthesis of secondary metabolites ko01210 2-Oxocarboxylic acid metabolism ko01230 Biosynthesis of amino acids	3-isopropylmalate dehydratase small subunit	E	Amino acid transport and metabolism ;	IPR000573 [Aconitase A/isopropylmalate dehydratase small subunit, swivel domain]
WP_011003949.1	AMP-binding protein		438	447.2	838.8	1009.6	0.478901	0.0301182	-1.0622	down	2	Molecular Function:catalytic activity (GO:0003824),Biological Process:metabolic process (GO:0008152)	acetyl-CoA synthetase	6.2.1.1	ko00010 Glycolysis / Gluconeogenesis ko00620 Pyruvate metabolism ko00640 Propanoate metabolism ko00680 Methane metabolism ko01100 Metabolic pathways ko01110 Biosynthesis of secondary metabolites ko01120 Microbial metabolism in diverse environments ko01130 Biosynthesis of antibiotics ko01200 Carbon metabolism	Acyl-coenzyme A synthetase/AMP-(fatty) acid ligase	I	Lipid transport and metabolism ;	IPR000873 [AMP-dependent synthetase/ligase] ; IPR025110[AMP-binding enzyme C-terminal domain]
WP_011003043.1	cytochrome c		403.5	344.4	763.7	793.5	0.480285	0.00662229	-1.05804	down	2	Molecular Function:electron carrier activity (GO:0009055),Molecular Function:heme binding (GO:0020037)	--	--	--	Cytochrome c, mono- and diheme variants	C	Energy production and conversion ;	IPR009056 [Cytochrome c-like domain]
WP_011001680.1	peptidase C45		17.6	19	39.5	36.4	0.482213	0.00740801	-1.05226	down	--	--	--	--	--	Predicted choloylglycine hydrolase	R	General function prediction only ;	IPR005079 [Peptidase C45]
WP_011003487.1	hypothetical protein		462.7	386.1	899.5	860.7	0.482218	0.00875972	-1.05224	down	--	--	--	--	--	--	--	--	--
WP_011003977.1	LysA family protein		713.3	666.3	1513.1	1346.9	0.482378	0.0133401	-1.05177	down	--	--	--	--	--	Diaminopimelate decarboxylase	E	Amino acid transport and metabolism ;	--
WP_011001688.1	branched-chain amino acid ABC transporter substrate-binding protein		449.7	490.1	939.6	996.8	0.485334	0.00490125	-1.04295	down	1	Biological Process:amino acid transport (GO:0006865)	branched-chain amino acid transport system substrate-binding protein	--	ko02010 ABC transporters ko02024 Quorum sensing	ABC-type branched-chain amino acid transport system, periplasmic component	E	Amino acid transport and metabolism ;	IPR000709 [Leu/Ile/Val-binding protein] ; IPR028081[Leucine-binding protein domain]
WP_011001892.1	fumarate hydratase		2634.1	2505.8	5224	5321.1	0.487421	0.000884953	-1.03676	down	2	Molecular Function:lyase activity (GO:0016829),Molecular Function:hydro-lyase activity (GO:0016836)	fumarate hydratase, class I	4.2.1.2	ko00020 Citrate cycle (TCA cycle) ko00620 Pyruvate metabolism ko01100 Metabolic pathways ko01110 Biosynthesis of secondary metabolites ko01120 Microbial metabolism in diverse environments ko01130 Biosynthesis of antibiotics ko01200 Carbon metabolism	Tartrate dehydratase alpha subunit/Fumarate hydratase class I, N-terminal domain	C	Energy production and conversion ;	IPR004646 [Fe-S hydro-lyase, tartrate dehydratase alpha-type, catalytic domain] ; IPR004647[Fe-S hydro-lyase, tartrate dehydratase beta-type, catalytic domain]
WP_100226529.1	hypothetical protein		408.2	427	849.3	852.6	0.490746	0.000484665	-1.02695	down	--	--	--	--	--	--	--	--	--
WP_016724772.1	hypothetical protein		123.9	133	276.5	244.9	0.492712	0.0151075	-1.02118	down	--	--	--	--	--	--	--	--	--
WP_011004091.1	hypothetical protein		224.9	281.9	521.6	503.4	0.494439	0.0130718	-1.01614	down	--	--	--	--	--	--	--	--	--
WP_011003391.1	hypothetical protein		506.7	410.1	939	901.5	0.498126	0.0123523	-1.00542	down	--	--	--	--	--	--	--	--	--
WP_003261842.1	rubredoxin		162.7	143.8	301.4	313.7	0.498293	0.00529709	-1.00493	down	1	Molecular Function:iron ion binding (GO:0005506)	--	--	--	Rubredoxin	C	Energy production and conversion ;	IPR024934 [Rubredoxin-like domain] ; IPR024935[Rubredoxin domain]
WP_011004454.1	alpha/beta fold hydrolase		1846.9	1794	3265.1	3981.9	0.502401	0.0375057	-0.993089	down	5	Molecular Function:calcium ion binding (GO:0005509),Biological Process:homophilic cell adhesion via plasma membrane adhesion molecules (GO:0007156),Cellular Component:membrane (GO:0016020),Molecular Function:flavin adenine dinucleotide binding (GO:0050660),Biological Process:oxidation-reduction process (GO:0055114)	cholesterol oxidase	1.1.3.6	ko01120 Microbial metabolism in diverse environments	Choline dehydrogenase or related flavoprotein	IR	Lipid transport and metabolism ; General function prediction only ;	IPR000073 [Alpha/beta hydrolase fold-1] ; IPR000172[Glucose-methanol-choline oxidoreductase, N-terminal] ; IPR002126[Cadherin] ; IPR007867[Glucose-methanol-choline oxidoreductase, C-terminal]
WP_011004083.1	hypothetical protein		758	748.5	1425.9	1547.1	0.506727	0.00680224	-0.980719	down	--	--	--	--	--	--	--	--	--
WP_011001816.1	ABC transporter substrate-binding protein		82.6	72.2	154	150.4	0.508541	0.0053684	-0.975563	down	1	Biological Process:amino acid transport (GO:0006865)	--	--	--	ABC-type branched-chain amino acid transport system, periplasmic component	E	Amino acid transport and metabolism ;	IPR000709 [Leu/Ile/Val-binding protein] ; IPR028081[Leucine-binding protein domain]
WP_011000084.1	phage tail protein		39.5	52.5	86.6	93.9	0.509695	0.0272276	-0.972293	down	--	--	--	--	--	Microcystin-dependent protein (function unknown)	S	Function unknown ;	IPR011083 [Phage tail collar domain]
WP_011004781.1	peptidyl-prolyl cis-trans isomerase		789.6	755.4	1523.9	1462.3	0.51738	0.00238148	-0.950704	down	1	Molecular Function:isomerase activity (GO:0016853)	--	--	--	Parvulin-like peptidyl-prolyl isomerase	O	Posttranslational modification, protein turnover, chaperones ;	IPR000297 [Peptidyl-prolyl cis-trans isomerase, PpiC-type]
WP_011000940.1	alanyl-tRNA editing protein		308.5	287.1	538.3	593	0.526474	0.0118096	-0.925566	down	6	Molecular Function:nucleotide binding (GO:0000166),Molecular Function:nucleic acid binding (GO:0003676),Molecular Function:alanine-tRNA ligase activity (GO:0004813),Molecular Function:ATP binding (GO:0005524),Biological Process:alanyl-tRNA aminoacylation (GO:0006419),Biological Process:tRNA aminoacylation (GO:0043039)	misacylated tRNA(Ala) deacylase	3.1.1.-	--	Ser-tRNA(Ala) deacylase AlaX (editing enzyme)	J	Translation, ribosomal structure and biogenesis ;	IPR012947 [Threonyl/alanyl tRNA synthetase, SAD] ; IPR018164[Alanyl-tRNA synthetase, class IIc, N-terminal] ; IPR018165[Alanyl-tRNA synthetase, class IIc, core domain]
WP_011000240.1	2-hydroxychromene-2-carboxylate isomerase		599.2	582.7	1105.3	1123.1	0.530381	0.000537468	-0.9149	down	1	Molecular Function:protein disulfide oxidoreductase activity (GO:0015035)	--	--	--	2-hydroxychromene-2-carboxylate isomerase	Q	Secondary metabolites biosynthesis, transport and catabolism ;	IPR001853 [DSBA-like thioredoxin domain]
WP_011001416.1	xanthine dehydrogenase family protein subunit M		156.5	174	308	315.1	0.530412	0.00414002	-0.914813	down	4	Molecular Function:catalytic activity (GO:0003824),Molecular Function:oxidoreductase activity (GO:0016491),Molecular Function:flavin adenine dinucleotide binding (GO:0050660),Biological Process:oxidation-reduction process (GO:0055114)	aerobic carbon-monoxide dehydrogenase medium subunit	1.2.5.3	--	CO or xanthine dehydrogenase, FAD-binding subunit	C	Energy production and conversion ;	IPR002346 [Molybdopterin dehydrogenase, FAD-binding] ; IPR005107[CO dehydrogenase flavoprotein, C-terminal] ; IPR016166[FAD-binding, type 2]
WP_011002788.1	aminodeoxychorismate/anthranilate synthase component II		616	610.1	1164.5	1143.3	0.531285	0.000413606	-0.912442	down	--	--	anthranilate synthase component II	4.1.3.27	ko00400 Phenylalanine, tyrosine and tryptophan biosynthesis ko01100 Metabolic pathways ko01110 Biosynthesis of secondary metabolites ko01130 Biosynthesis of antibiotics ko01230 Biosynthesis of amino acids ko02024 Quorum sensing	Anthranilate/para-aminobenzoate synthase component II	EH	Amino acid transport and metabolism ; Coenzyme transport and metabolism ;	IPR017926 [Glutamine amidotransferase]
WP_011002442.1	superoxide dismutase		405.4	351	776.3	641.4	0.53354	0.04513	-0.906331	down	4	Molecular Function:superoxide dismutase activity (GO:0004784),Biological Process:superoxide metabolic process (GO:0006801),Molecular Function:metal ion binding (GO:0046872),Biological Process:oxidation-reduction process (GO:0055114)	superoxide dismutase, Fe-Mn family	1.15.1.1		Superoxide dismutase	P	Inorganic ion transport and metabolism ;	IPR001189 [Manganese/iron superoxide dismutase] ; IPR019831[Manganese/iron superoxide dismutase, N-terminal] ; IPR019832[Manganese/iron superoxide dismutase, C-terminal]
WP_011004084.1	3-oxoacyl-ACP synthase III family protein		1217.9	1244.5	2220.5	2362.3	0.537313	0.00459762	-0.896164	down	2	Molecular Function:3-oxoacyl-[acyl-carrier-protein] synthase activity (GO:0004315),Biological Process:fatty acid biosynthetic process (GO:0006633)	--	--	--	3-oxoacyl-[acyl-carrier-protein] synthase III	I	Lipid transport and metabolism ;	IPR013747 [3-Oxoacyl-[acyl-carrier-protein (ACP)] synthase III, C-terminal] ; IPR013751[3-Oxoacyl-[acyl-carrier-protein (ACP)] synthase III]
WP_011004034.1	hypothetical protein		604	525.8	1045	1049.2	0.53949	0.0065295	-0.890332	down	--	--	--	--	--	--	--	--	--
WP_011001926.1	3-isopropylmalate dehydratase large subunit	leuC	969.7	874.1	1687.9	1718.6	0.541259	0.00410308	-0.885608	down	1	Biological Process:metabolic process (GO:0008152)	--	--	ko00290 Valine, leucine and isoleucine biosynthesis ko00660 C5-Branched dibasic acid metabolism ko01100 Metabolic pathways ko01110 Biosynthesis of secondary metabolites ko01210 2-Oxocarboxylic acid metabolism ko01230 Biosynthesis of amino acids	Homoaconitase/3-isopropylmalate dehydratase large subunit	E	Amino acid transport and metabolism ;	IPR001030 [Aconitase/3-isopropylmalate dehydratase large subunit, alpha/beta/alpha domain]
WP_011001666.1	GDL motif peptide-associated radical SAM/SPASM maturase		856.1	832.5	1554.7	1561.7	0.541843	0.000297109	-0.884053	down	2	Molecular Function:catalytic activity (GO:0003824),Molecular Function:iron-sulfur cluster binding (GO:0051536)	--	--	--	Radical SAM superfamily enzyme, MoaA/NifB/PqqE/SkfB family	R	General function prediction only ;	IPR006638 [Elongator protein 3/MiaB/NifB] ; IPR007197[Radical SAM] ; IPR023885[4Fe4S-binding SPASM domain]
WP_011003437.1	Fe/S-dependent 2-methylisocitrate dehydratase AcnD	acnD	2453	2315.4	4072.8	4666	0.545658	0.0227244	-0.87393	down	1	Biological Process:metabolic process (GO:0008152)	2-methylcitrate dehydratase (2-methyl-trans-aconitate forming)	4.2.1.117	ko00640 Propanoate metabolism	Aconitase A	C	Energy production and conversion ;	IPR000573 [Aconitase A/isopropylmalate dehydratase small subunit, swivel domain] ; IPR001030[Aconitase/3-isopropylmalate dehydratase large subunit, alpha/beta/alpha domain] ; IPR006249[Aconitase/Iron-responsive element-binding protein 2] ; IPR012708[2-methylisocitrate dehydratase AcnD, Fe/S-dependent]
WP_020831236.1	TetR/AcrR family transcriptional regulator		166	150.8	311.3	269	0.545925	0.0278864	-0.873227	down	1	Molecular Function:DNA binding (GO:0003677)	--	--	--	DNA-binding transcriptional regulator, AcrR family	K	Transcription ;	IPR001647 [DNA-binding HTH domain, TetR-type]
WP_011004734.1	ATP-grasp domain-containing protein		1226.8	1261.8	2235.2	2296.5	0.549154	0.00119154	-0.864718	down	2	Molecular Function:ATP binding (GO:0005524),Molecular Function:metal ion binding (GO:0046872)	--	--	--	Biotin carboxylase	I	Lipid transport and metabolism ;	IPR011761 [ATP-grasp fold]
WP_011002941.1	sugar ABC transporter permease		45.4	47.7	79.7	89.6	0.549911	0.0173295	-0.862729	down	2	Biological Process:transport (GO:0006810),Cellular Component:membrane (GO:0016020)	glycerol transport system permease protein	--	ko02010 ABC transporters	ABC-type sugar transport system, permease component	G	Carbohydrate transport and metabolism ;	IPR000515 [ABC transporter type 1, transmembrane domain MetI-like]
WP_011001664.1	DUF1842 domain-containing protein		520.6	500.6	866	989.3	0.550423	0.0216996	-0.861387	down	--	--	--	--	--	--	--	--	IPR014992 [Domain of unknown function DUF1842] ; IPR014994[Domain of unknown function DUF1843]
WP_011003742.1	alcohol dehydrogenase catalytic domain-containing protein		331.6	274.6	526.5	569.5	0.553102	0.0205959	-0.854382	down	2	Molecular Function:oxidoreductase activity (GO:0016491),Biological Process:oxidation-reduction process (GO:0055114)	--	--	--	D-arabinose 1-dehydrogenase, Zn-dependent alcohol dehydrogenase family	G	Carbohydrate transport and metabolism ;	IPR013149 [Alcohol dehydrogenase, C-terminal] ; IPR013154[Alcohol dehydrogenase, N-terminal] ; IPR020843[Polyketide synthase, enoylreductase domain]
WP_011000951.1	cytochrome c		745.4	710	1305.3	1311.4	0.556197	0.000955438	-0.846333	down	2	Molecular Function:electron carrier activity (GO:0009055),Molecular Function:heme binding (GO:0020037)	--	--	--	Cytochrome c553	C	Energy production and conversion ;	IPR009056 [Cytochrome c-like domain]
WP_011001194.1	TIM barrel protein		330.7	349.7	603.8	612.9	0.559218	0.00153949	-0.838518	down	--	--	2-keto-myo-inositol isomerase	5.3.99.11	ko00562 Inositol phosphate metabolism ko01120 Microbial metabolism in diverse environments	Predicted sugar epimerase, xylose isomerase-like family	G	Carbohydrate transport and metabolism ;	IPR013022 [Xylose isomerase-like, TIM barrel domain]
WP_011004222.1	hypothetical protein		33	37.9	66.2	59.3	0.56494	0.0231917	-0.82383	down	--	--	--	--	--	Periplasmic Cu and Ag efflux protein CusF	P	Inorganic ion transport and metabolism ;	IPR021647 [Copper binding periplasmic protein CusF]
WP_011003436.1	2-methylaconitate cis-trans isomerase PrpF	prpF	873.8	886.9	1516.9	1575.5	0.569364	0.00202693	-0.812578	down	--	--	2-methylaconitate isomerase	5.3.3.-	ko00640 Propanoate metabolism	2-Methylaconitate cis-trans-isomerase PrpF (2-methyl citrate pathway)	C	Energy production and conversion ;	IPR007400 [PrpF protein]
WP_011003176.1	acyltransferase		34.1	30.9	59.5	54.5	0.570175	0.0143618	-0.810522	down	--	--	--	--	--	Surface polysaccharide O-acyltransferase, integral membrane enzyme	M	Cell wall/membrane/envelope biogenesis ;	IPR002656 [Acyltransferase 3]
WP_043876750.1	3-isopropylmalate dehydrogenase	leuB	1790.2	1757.8	3243.8	2939.3	0.573822	0.0132367	-0.801324	down	1	Biological Process:oxidation-reduction process (GO:0055114)	3-isopropylmalate dehydrogenase	1.1.1.85	ko00290 Valine, leucine and isoleucine biosynthesis ko00660 C5-Branched dibasic acid metabolism ko01100 Metabolic pathways ko01110 Biosynthesis of secondary metabolites ko01210 2-Oxocarboxylic acid metabolism ko01230 Biosynthesis of amino acids	Isocitrate/isopropylmalate dehydrogenase	CE	Energy production and conversion ; Amino acid transport and metabolism ;	IPR024084 [Isopropylmalate dehydrogenase-like domain]
WP_011003493.1	hypothetical protein		927.9	908.6	1625.7	1571	0.574499	0.0018136	-0.799624	down	--	--	--	--	--	--	--	--	--
WP_011004078.1	alpha/beta hydrolase		605.5	553.8	1044.9	971.8	0.57485	0.0107296	-0.798743	down	--	--	--	--	--	Lysophospholipase, alpha-beta hydrolase superfamily	I	Lipid transport and metabolism ;	--
WP_011002449.1	3-hydroxyacyl-CoA dehydrogenase		1983.1	1887.6	3364.6	3353.8	0.576134	0.00113709	-0.795523	down	--	--	--	--	--	NAD(P)-dependent dehydrogenase, short-chain alcohol dehydrogenase family	IQR	Lipid transport and metabolism ; Secondary metabolites biosynthesis, transport and catabolism ; General function prediction only ;	IPR002347 [Short-chain dehydrogenase/reductase SDR]
WP_011002332.1	dihydroxy-acid dehydratase	ilvD	2110.2	1963.5	3512.6	3557.5	0.576187	0.00261124	-0.795391	down	2	Molecular Function:catalytic activity (GO:0003824),Biological Process:metabolic process (GO:0008152)	dihydroxy-acid dehydratase	4.2.1.9	ko00290 Valine, leucine and isoleucine biosynthesis ko00770 Pantothenate and CoA biosynthesis ko01100 Metabolic pathways ko01110 Biosynthesis of secondary metabolites ko01130 Biosynthesis of antibiotics ko01210 2-Oxocarboxylic acid metabolism ko01230 Biosynthesis of amino acids	Dihydroxyacid dehydratase/phosphogluconate dehydratase	EG	Amino acid transport and metabolism ; Carbohydrate transport and metabolism ;	IPR000581 [Dihydroxy-acid/6-phosphogluconate dehydratase]
WP_019718025.1	alkene reductase		1427.5	1349.3	2441	2374	0.576698	0.00254289	-0.794113	down	3	Molecular Function:FMN binding (GO:0010181),Molecular Function:oxidoreductase activity (GO:0016491),Biological Process:oxidation-reduction process (GO:0055114)	N-ethylmaleimide reductase	1.-.-.-	ko00633 Nitrotoluene degradation ko01120 Microbial metabolism in diverse environments	2,4-dienoyl-CoA reductase or related NADH-dependent reductase, Old Yellow Enzyme (OYE) family	C	Energy production and conversion ;	IPR001155 [NADH:flavin oxidoreductase/NADH oxidase, N-terminal]
WP_011000581.1	hypothetical protein		16.7	19.3	31.4	30.8	0.578778	0.0102137	-0.788918	down	--	--	--	--	--	Uncharacterized archaeal Zn-finger protein	R	General function prediction only ;	--
WP_011000575.1	hypothetical protein		114.8	96.8	186.6	178	0.580362	0.0165787	-0.784975	down	--	--	--	--	--	--	--	--	--
WP_016723293.1	cytochrome c		233.2	200.8	352.2	392.3	0.582942	0.0264773	-0.778577	down	2	Molecular Function:electron carrier activity (GO:0009055),Molecular Function:heme binding (GO:0020037)	--	--	--	Cytochrome c553	C	Energy production and conversion ;	IPR009056 [Cytochrome c-like domain]
WP_028853175.1	ABC transporter permease		83.3	95.1	154.1	151.5	0.58377	0.00890325	-0.776529	down	2	Biological Process:transport (GO:0006810),Cellular Component:membrane (GO:0016020)	putative spermidine/putrescine transport system permease protein	--	ko02024 Quorum sensing	ABC-type spermidine/putrescine transport system, permease component II	E	Amino acid transport and metabolism ;	IPR000515 [ABC transporter type 1, transmembrane domain MetI-like]
WP_011000243.1	acetyl-CoA C-acyltransferase		1689.5	1719.5	2869.6	2969.2	0.583853	0.00182768	-0.776323	down	1	Biological Process:metabolic process (GO:0008152)	acetyl-CoA C-acetyltransferase	2.3.1.9	ko00071 Fatty acid degradation ko00072 Synthesis and degradation of ketone bodies ko00280 Valine, leucine and isoleucine degradation ko00310 Lysine degradation ko00362 Benzoate degradation ko00380 Tryptophan metabolism ko00620 Pyruvate metabolism ko00630 Glyoxylate and dicarboxylate metabolism ko00640 Propanoate metabolism ko00650 Butanoate metabolism ko00900 Terpenoid backbone biosynthesis ko011…	Acetyl-CoA acetyltransferase	I	Lipid transport and metabolism ;	IPR020616 [Thiolase, N-terminal] ; IPR020617[Thiolase, C-terminal]
WP_011000239.1	rhodanese-like domain-containing protein		537.9	544.4	923.1	916	0.588494	0.000161743	-0.764899	down	--	--	--	--	--	Rhodanese-related sulfurtransferase	P	Inorganic ion transport and metabolism ;	IPR001763 [Rhodanese-like domain]
WP_011002578.1	glycolate oxidase subunit GlcF	glcF	26	25.8	42.6	45.4	0.588636	0.00595955	-0.764551	down	--	--	glycolate oxidase iron-sulfur subunit	--	ko00630 Glyoxylate and dicarboxylate metabolism ko01100 Metabolic pathways ko01110 Biosynthesis of secondary metabolites ko01120 Microbial metabolism in diverse environments ko01130 Biosynthesis of antibiotics	Fe-S oxidoreductase	C	Energy production and conversion ;	IPR004017 [Cysteine-rich domain] ; IPR017896[4Fe-4S ferredoxin-type, iron-sulphur binding domain]
WP_003264033.1	succinate dehydrogenase iron-sulfur subunit		2272.5	2239.1	3789.9	3804.2	0.594093	0.000138897	-0.75124	down	2	Molecular Function:electron carrier activity (GO:0009055),Molecular Function:iron-sulfur cluster binding (GO:0051536)	--	--	ko00020 Citrate cycle (TCA cycle) ko00190 Oxidative phosphorylation ko00650 Butanoate metabolism ko01100 Metabolic pathways ko01110 Biosynthesis of secondary metabolites ko01120 Microbial metabolism in diverse environments ko01130 Biosynthesis of antibiotics ko01200 Carbon metabolism	Succinate dehydrogenase/fumarate reductase, Fe-S protein subunit	C	Energy production and conversion ;	IPR001041 [2Fe-2S ferredoxin-type iron-sulfur binding domain] ; IPR017896[4Fe-4S ferredoxin-type, iron-sulphur binding domain] ; IPR025192[Succinate dehydogenase/fumarate reductase N-terminal]
WP_011004696.1	pyruvate kinase	pyk	82.3	61.9	119.8	122	0.596361	0.0414664	-0.745743	down	4	Molecular Function:magnesium ion binding (GO:0000287),Molecular Function:pyruvate kinase activity (GO:0004743),Biological Process:glycolytic process (GO:0006096),Molecular Function:potassium ion binding (GO:0030955)	pyruvate kinase	2.7.1.40	ko00010 Glycolysis / Gluconeogenesis ko00230 Purine metabolism ko00620 Pyruvate metabolism ko01100 Metabolic pathways ko01110 Biosynthesis of secondary metabolites ko01120 Microbial metabolism in diverse environments ko01130 Biosynthesis of antibiotics ko01200 Carbon metabolism ko01230 Biosynthesis of amino acids	Pyruvate kinase	G	Carbohydrate transport and metabolism ;	IPR001697 [Pyruvate kinase] ; IPR015793[Pyruvate kinase, barrel] ; IPR015795[Pyruvate kinase, C-terminal]
WP_011001417.1	xanthine dehydrogenase family protein molybdopterin-binding subunit		484.2	430.2	711.5	816.9	0.598273	0.0352472	-0.741125	down	2	Molecular Function:oxidoreductase activity (GO:0016491),Biological Process:oxidation-reduction process (GO:0055114)	aerobic carbon-monoxide dehydrogenase large subunit	1.2.5.3	--	CO or xanthine dehydrogenase, Mo-binding subunit	C	Energy production and conversion ;	IPR000674 [Aldehyde oxidase/xanthine dehydrogenase, a/b hammerhead] ; IPR008274[Aldehyde oxidase/xanthine dehydrogenase, molybdopterin binding]
WP_011000246.1	isovaleryl-CoA dehydrogenase		3529.4	3465.2	5526.6	6143.9	0.59934	0.0171648	-0.738553	down	4	Molecular Function:acyl-CoA dehydrogenase activity (GO:0003995),Biological Process:metabolic process (GO:0008152),Molecular Function:flavin adenine dinucleotide binding (GO:0050660),Biological Process:oxidation-reduction process (GO:0055114)	isovaleryl-CoA dehydrogenase	1.3.8.4	ko00280 Valine, leucine and isoleucine degradation ko01100 Metabolic pathways	Acyl-CoA dehydrogenase related to the alkylation response protein AidB	I	Lipid transport and metabolism ;	IPR006091 [Acyl-CoA oxidase/dehydrogenase, central domain] ; IPR009075[Acyl-CoA dehydrogenase/oxidase C-terminal] ; IPR013786[Acyl-CoA dehydrogenase/oxidase, N-terminal]
WP_010999996.1	4-aminobutyrate--2-oxoglutarate transaminase	gabT	1491.8	1366.1	2540.9	2216.5	0.600727	0.0319468	-0.735218	down	2	Molecular Function:transaminase activity (GO:0008483),Molecular Function:pyridoxal phosphate binding (GO:0030170)	4-aminobutyrate aminotransferase	2.6.1.19	ko00250 Alanine, aspartate and glutamate metabolism ko00410 beta-Alanine metabolism ko00640 Propanoate metabolism ko00650 Butanoate metabolism ko01100 Metabolic pathways ko01120 Microbial metabolism in diverse environments	4-aminobutyrate aminotransferase or related aminotransferase	E	Amino acid transport and metabolism ;	IPR005814 [Aminotransferase class-III]
WP_043876534.1	A/G-specific adenine glycosylase	mutY	195.1	199.6	323.8	333	0.600944	0.00152337	-0.734698	down	2	Molecular Function:DNA binding (GO:0003677),Biological Process:base-excision repair (GO:0006284)	A/G-specific adenine glycosylase	3.2.2.-	ko03410 Base excision repair	Adenine-specific DNA glycosylase, acts on AG and A-oxoG pairs	L	Replication, recombination and repair ;	IPR000445 [Helix-hairpin-helix motif] ; IPR003265[HhH-GPD domain] ; IPR029119[MutY, C-terminal]
WP_011003439.1	methylisocitrate lyase	prpB	710.2	643.6	1085.7	1165.8	0.601288	0.0131997	-0.733872	down	--	--	methylisocitrate lyase	4.1.3.30	ko00640 Propanoate metabolism	2-Methylisocitrate lyase and related enzymes, PEP mutase family	G	Carbohydrate transport and metabolism ;	--
WP_011002581.1	VOC family protein		173	197.7	328.2	285.2	0.604336	0.0393031	-0.726576	down	--	--	uncharacterized protein	--	--	Predicted enzyme related to lactoylglutathione lyase	R	General function prediction only ;	IPR004360 [Glyoxalase/fosfomycin resistance/dioxygenase domain]
WP_011000234.1	enoyl-CoA hydratase/isomerase family protein		510.7	528.7	870.9	848.6	0.604478	0.00177091	-0.726238	down	2	Molecular Function:catalytic activity (GO:0003824),Biological Process:metabolic process (GO:0008152)	methylglutaconyl-CoA hydratase	4.2.1.18	ko00280 Valine, leucine and isoleucine degradation ko01100 Metabolic pathways	Enoyl-CoA hydratase/carnithine racemase	I	Lipid transport and metabolism ;	IPR001753 [Crotonase superfamily]
WP_011001938.1	aconitate hydratase AcnA	acnA	5522	5245.1	8703	9052.5	0.606409	0.00404642	-0.721636	down	1	Biological Process:metabolic process (GO:0008152)	aconitate hydratase	4.2.1.3	ko00020 Citrate cycle (TCA cycle) ko00630 Glyoxylate and dicarboxylate metabolism ko01100 Metabolic pathways ko01110 Biosynthesis of secondary metabolites ko01120 Microbial metabolism in diverse environments ko01130 Biosynthesis of antibiotics ko01200 Carbon metabolism ko01210 2-Oxocarboxylic acid metabolism ko01230 Biosynthesis of amino acids	Aconitase A	C	Energy production and conversion ;	IPR000573 [Aconitase A/isopropylmalate dehydratase small subunit, swivel domain] ; IPR001030[Aconitase/3-isopropylmalate dehydratase large subunit, alpha/beta/alpha domain] ; IPR006249[Aconitase/Iron-responsive element-binding protein 2]
WP_011001195.1	Gfo/Idh/MocA family oxidoreductase		49.9	40.3	73.2	75.4	0.606999	0.0272825	-0.720235	down	3	Biological Process:metabolic process (GO:0008152),Molecular Function:oxidoreductase activity (GO:0016491),Biological Process:oxidation-reduction process (GO:0055114)	--	--	ko00521 Streptomycin biosynthesis ko00562 Inositol phosphate metabolism ko01100 Metabolic pathways ko01120 Microbial metabolism in diverse environments ko01130 Biosynthesis of antibiotics	Predicted dehydrogenase	R	General function prediction only ;	IPR000683 [Oxidoreductase, N-terminal] ; IPR004104[Oxidoreductase, C-terminal]
WP_011003589.1	membrane protein		81.9	76	129.6	130.4	0.607308	0.00338342	-0.7195	down	3	Cellular Component:extracellular region (GO:0005576),Biological Process:carbohydrate metabolic process (GO:0005975),Molecular Function:carbohydrate binding (GO:0030246)	chitinase	3.2.1.14	ko00520 Amino sugar and nucleotide sugar metabolism ko01100 Metabolic pathways	Chitodextrinase	G	Carbohydrate transport and metabolism ;	IPR001223 [Glycoside hydrolase family 18, catalytic domain] ; IPR003610[Carbohydrate-binding module family 5/12]
WP_011001671.1	ABC transporter substrate-binding protein		1979.6	1800.9	3157.6	3057.9	0.608237	0.00698833	-0.717293	down	--	--	putative spermidine/putrescine transport system substrate-binding protein	--	ko02024 Quorum sensing	Spermidine/putrescine-binding periplasmic protein	E	Amino acid transport and metabolism ;	--
WP_011001959.1	amino acid transporter		134	147.5	249.3	212	0.610232	0.0453861	-0.71257	down	2	Biological Process:amino acid transport (GO:0006865),Cellular Component:membrane (GO:0016020)	L-lysine exporter family protein LysE/ArgO	--	--	Arginine exporter protein ArgO	E	Amino acid transport and metabolism ;	IPR001123 [Lysine-type exporter protein (LYSE/YGGA)]
WP_011002357.1	ABC transporter ATP-binding protein		1060	1037.3	1624.3	1784.5	0.615261	0.0148814	-0.700731	down	2	Molecular Function:ATP binding (GO:0005524),Molecular Function:ATPase activity (GO:0016887)	branched-chain amino acid transport system ATP-binding protein	--	ko02010 ABC transporters ko02024 Quorum sensing	ABC-type branched-chain amino acid transport system, ATPase component	E	Amino acid transport and metabolism ;	IPR003439 [ABC transporter-like] ; IPR003593[AAA+ ATPase domain] ; IPR032823[Branched-chain amino acid ATP-binding cassette transporter, C-terminal]
WP_011000514.1	succinate--CoA ligase subunit alpha	sucD	2653.6	2477.6	4292.4	4040	0.615813	0.00911323	-0.699436	down	3	Molecular Function:catalytic activity (GO:0003824),Biological Process:metabolic process (GO:0008152),Molecular Function:cofactor binding (GO:0048037)	succinyl-CoA synthetase alpha subunit	6.2.1.5	ko00020 Citrate cycle (TCA cycle) ko00640 Propanoate metabolism ko00660 C5-Branched dibasic acid metabolism ko01100 Metabolic pathways ko01110 Biosynthesis of secondary metabolites ko01120 Microbial metabolism in diverse environments ko01130 Biosynthesis of antibiotics ko01200 Carbon metabolism	Succinyl-CoA synthetase, alpha subunit	C	Energy production and conversion ;	IPR003781 [CoA-binding] ; IPR005811[ATP-citrate lyase/succinyl-CoA ligase]
WP_011004901.1	hypothetical protein		120.4	123.7	204.1	192.2	0.615948	0.00651895	-0.699121	down	--	--	--	--	--	Rubrerythrin	P	Inorganic ion transport and metabolism ;	--
WP_011003246.1	septum site-determining protein MinC	minC	419	446.3	718.5	684.4	0.616794	0.00653744	-0.69714	down	2	Biological Process:cell morphogenesis (GO:0000902),Biological Process:regulation of cell division (GO:0051302)	septum site-determining protein MinC	--	--	Septum formation inhibitor MinC	D	Cell cycle control, cell division, chromosome partitioning ;	IPR005526 [Septum formation inhibitor MinC, C-terminal] ; IPR007874[Septum formation inhibitor MinC, N-terminal]
WP_011004827.1	catalase		6284.7	6190	9773	10298.2	0.621522	0.00489911	-0.686122	down	4	Molecular Function:catalase activity (GO:0004096),Biological Process:response to oxidative stress (GO:0006979),Molecular Function:heme binding (GO:0020037),Biological Process:oxidation-reduction process (GO:0055114)	catalase	1.11.1.6	ko00380 Tryptophan metabolism ko00630 Glyoxylate and dicarboxylate metabolism ko01110 Biosynthesis of secondary metabolites ko01130 Biosynthesis of antibiotics ko01200 Carbon metabolism	Catalase	P	Inorganic ion transport and metabolism ;	IPR010582 [Catalase immune-responsive domain] ; IPR011614[Catalase core domain] ; IPR018028[Catalase, mono-functional, haem-containing]
WP_011002787.1	anthranilate synthase component I		2855.5	2822.2	4445.4	4673.6	0.622623	0.00446091	-0.683569	down	1	Biological Process:biosynthetic process (GO:0009058)	anthranilate synthase component I	4.1.3.27	ko00400 Phenylalanine, tyrosine and tryptophan biosynthesis ko01100 Metabolic pathways ko01110 Biosynthesis of secondary metabolites ko01130 Biosynthesis of antibiotics ko01230 Biosynthesis of amino acids ko02024 Quorum sensing	Anthranilate/para-aminobenzoate synthases component I	EH	Amino acid transport and metabolism ; Coenzyme transport and metabolism ;	IPR006805 [Anthranilate synthase component I, N-terminal] ; IPR015890[Chorismate-utilising enzyme, C-terminal] ; IPR019999[Anthranilate synthase component I-like]
WP_011000238.1	HAD family phosphatase		989.9	913	1501.5	1551.4	0.623309	0.00629441	-0.681981	down	--	--	--	--	--	Beta-phosphoglucomutase or related phosphatase, HAD superfamily	GR	Carbohydrate transport and metabolism ; General function prediction only ;	IPR023214 [HAD-like domain]
WP_038938229.1	pyridoxamine 5-phosphate oxidase	pdxH	303.7	310.9	516.3	468.6	0.624023	0.0165511	-0.680329	down	4	Molecular Function:pyridoxamine-phosphate oxidase activity (GO:0004733),Biological Process:pyridoxine biosynthetic process (GO:0008615),Molecular Function:FMN binding (GO:0010181),Biological Process:oxidation-reduction process (GO:0055114)	pyridoxamine 5'-phosphate oxidase	1.4.3.5	ko00750 Vitamin B6 metabolism ko01100 Metabolic pathways ko01120 Microbial metabolism in diverse environments	Pyridoxine/pyridoxamine 5'-phosphate oxidase	H	Coenzyme transport and metabolism ;	IPR000659 [Pyridoxamine 5'-phosphate oxidase] ; IPR011576[Pyridoxamine 5'-phosphate oxidase-like, FMN-binding domain] ; IPR019576[Pyridoxine 5'-phosphate oxidase, dimerisation, C-terminal]
WP_011000233.1	biotin synthase BioB	bioB	944.2	1047.5	1643.1	1545.1	0.62471	0.0138684	-0.678742	down	2	Molecular Function:catalytic activity (GO:0003824),Molecular Function:iron-sulfur cluster binding (GO:0051536)	biotin synthase	2.8.1.6	ko00780 Biotin metabolism ko01100 Metabolic pathways	Biotin synthase or related enzyme	H	Coenzyme transport and metabolism ;	IPR006638 [Elongator protein 3/MiaB/NifB] ; IPR007197[Radical SAM] ; IPR010722[Biotin and thiamin synthesis-associated domain]
WP_011001190.1	sugar ABC transporter substrate-binding protein		264.2	229.9	376.9	411.7	0.626553	0.0264413	-0.674491	down	--	--	inositol transport system substrate-binding protein	--	ko02010 ABC transporters	ABC-type sugar transport system, periplasmic component, contains N-terminal xre family HTH domain	G	Carbohydrate transport and metabolism ;	IPR025997 [Periplasmic binding protein]
WP_011002308.1	DUF3460 family protein		379.5	327.3	583.7	544.1	0.626707	0.0233753	-0.674137	down	--	--	--	--	--	--	--	--	IPR021853 [Protein of unknown function DUF3460]
WP_011002791.1	indole-3-glycerol phosphate synthase TrpC		1289.6	1179.6	1915.8	2002.1	0.630236	0.00918591	-0.666037	down	1	Molecular Function:indole-3-glycerol-phosphate synthase activity (GO:0004425)	indole-3-glycerol phosphate synthase	4.1.1.48	ko00400 Phenylalanine, tyrosine and tryptophan biosynthesis ko01100 Metabolic pathways ko01110 Biosynthesis of secondary metabolites ko01130 Biosynthesis of antibiotics ko01230 Biosynthesis of amino acids	Indole-3-glycerol phosphate synthase	E	Amino acid transport and metabolism ;	IPR013798 [Indole-3-glycerol phosphate synthase]
WP_011004756.1	ABC transporter substrate-binding protein		556.5	454.1	787.2	815	0.630758	0.0306949	-0.664842	down	--	--	NitT/TauT family transport system substrate-binding protein	--	--	ABC-type nitrate/sulfonate/bicarbonate transport system, periplasmic component	P	Inorganic ion transport and metabolism ;	IPR006311 [Twin-arginine translocation pathway, signal sequence]
WP_086004994.1	aminotransferase class III-fold pyridoxal phosphate-dependent enzyme		149.2	138.2	220.1	233.6	0.633458	0.0107881	-0.658679	down	2	Molecular Function:transaminase activity (GO:0008483),Molecular Function:pyridoxal phosphate binding (GO:0030170)	--	--	--	Predicted amino acid dehydrogenase	R	General function prediction only ;	IPR005814 [Aminotransferase class-III]
WP_016724416.1	ferritin-like domain-containing protein		441.8	456.6	731	682	0.63581	0.00974946	-0.653332	down	--	--	--	--	--	Rubrerythrin	P	Inorganic ion transport and metabolism ;	--
WP_011004001.1	MBL fold metallo-hydrolase		658.9	617.7	1003.6	1002.2	0.636454	0.0357298	-0.651871	down	--	--	--	--	--	Glyoxylase or a related metal-dependent hydrolase, beta-lactamase superfamily II	R	General function prediction only ;	IPR001279 [Metallo-beta-lactamase]
WP_021155331.1	ABC transporter ATP-binding protein		1272.8	1321.6	2015.7	2058.4	0.636803	0.00191488	-0.65108	down	2	Molecular Function:ATP binding (GO:0005524),Molecular Function:ATPase activity (GO:0016887)	branched-chain amino acid transport system ATP-binding protein	--	ko02010 ABC transporters ko02024 Quorum sensing	ABC-type branched-chain amino acid transport system, ATPase component	E	Amino acid transport and metabolism ;	IPR003439 [ABC transporter-like] ; IPR003593[AAA+ ATPase domain]
WP_028861999.1	hypothetical protein		255.2	223.5	367.1	383.7	0.637587	0.0168583	-0.649307	down	--	--	--	--	--	--	--	--	--
WP_011004407.1	DUF2000 family protein		65.9	71.6	109.1	106.5	0.637755	0.00637339	-0.648926	down	--	--	--	--	--	Uncharacterized protein	S	Function unknown ;	IPR018988 [Protein of unknown function DUF2000]
WP_011000513.1	ADP-forming succinate--CoA ligase subunit beta	sucC	3919.3	3778.5	6006.2	6053.4	0.638313	0.0011571	-0.647664	down	4	Molecular Function:catalytic activity (GO:0003824),Molecular Function:ATP binding (GO:0005524),Biological Process:metabolic process (GO:0008152),Molecular Function:metal ion binding (GO:0046872)	succinyl-CoA synthetase beta subunit	6.2.1.5	ko00020 Citrate cycle (TCA cycle) ko00640 Propanoate metabolism ko00660 C5-Branched dibasic acid metabolism ko01100 Metabolic pathways ko01110 Biosynthesis of secondary metabolites ko01120 Microbial metabolism in diverse environments ko01130 Biosynthesis of antibiotics ko01200 Carbon metabolism	Succinyl-CoA synthetase, beta subunit	C	Energy production and conversion ;	IPR005809 [Succinyl-CoA synthetase, beta subunit] ; IPR005811[ATP-citrate lyase/succinyl-CoA ligase] ; IPR011761[ATP-grasp fold] ; IPR013650[ATP-grasp fold, succinyl-CoA synthetase-type]
WP_011003765.1	RHS repeat protein		368.6	308.8	548	512.8	0.638575	0.0312303	-0.647073	down	--	--	--	--	--	Uncharacterized conserved protein RhaS, contains 28 RHS repeats	R	General function prediction only ;	IPR031325 [RHS repeat]
WP_011001553.1	(Fe-S)-binding protein		100.6	106.2	165.4	157.8	0.639851	0.00651343	-0.644191	down	--	--	L-lactate dehydrogenase complex protein LldE	--	--	Fe-S oxidoreductase	C	Energy production and conversion ;	IPR004017 [Cysteine-rich domain]
WP_011000235.1	dienelactone hydrolase family protein		194.7	190.5	303.4	296.7	0.641893	0.00135125	-0.639595	down	2	Biological Process:proteolysis (GO:0006508),Molecular Function:serine-type peptidase activity (GO:0008236)	--	--	--	Dienelactone hydrolase	Q	Secondary metabolites biosynthesis, transport and catabolism ;	IPR001375 [Peptidase S9, prolyl oligopeptidase, catalytic domain]
WP_011000900.1	threonine dehydratase		232.3	199.6	317.2	352.3	0.645108	0.0384298	-0.632387	down	--	--	threonine dehydratase	4.3.1.19	ko00260 Glycine, serine and threonine metabolism ko00290 Valine, leucine and isoleucine biosynthesis ko01100 Metabolic pathways ko01110 Biosynthesis of secondary metabolites ko01130 Biosynthesis of antibiotics ko01200 Carbon metabolism ko01230 Biosynthesis of amino acids	Threonine dehydratase	E	Amino acid transport and metabolism ;	IPR001926 [Tryptophan synthase beta subunit-like PLP-dependent enzyme]
WP_011001003.1	ACP S-malonyltransferase	fabD	687.8	693.2	1087	1044.3	0.647961	0.00327446	-0.62602	down	--	--	[acyl-carrier-protein] S-malonyltransferase	2.3.1.39	ko00061 Fatty acid biosynthesis ko01100 Metabolic pathways ko01130 Biosynthesis of antibiotics ko01212 Fatty acid metabolism	Malonyl CoA-acyl carrier protein transacylase	I	Lipid transport and metabolism ;	IPR014043 [Acyl transferase] ; IPR020801[Polyketide synthase, acyl transferase domain]
WP_043876857.1	DUF2968 domain-containing protein		481.5	466	723.3	737	0.648839	0.00162341	-0.624067	down	--	--	--	--	--	--	--	--	IPR021350 [Protein of unknown function DUF2968]
WP_011001823.1	ABC transporter substrate-binding protein		715.6	696.9	1123.8	1049.5	0.649933	0.00998997	-0.621636	down	--	--	peptide/nickel transport system substrate-binding protein	--	ko02024 Quorum sensing	ABC-type transport system, periplasmic component	E	Amino acid transport and metabolism ;	IPR000914 [Solute-binding protein family 5 domain]
WP_011003681.1	acyl carrier protein		122.6	117.9	182.2	187.8	0.65	0.00317203	-0.621488	down	--	--	acyl carrier protein	--	--	Acyl carrier protein	IQ	Lipid transport and metabolism ; Secondary metabolites biosynthesis, transport and catabolism ;	IPR009081 [Phosphopantetheine binding ACP domain]
WP_011003662.1	flagellar assembly peptidoglycan hydrolase FlgJ	flgJ	120.7	122.6	174.9	198.8	0.651057	0.0321817	-0.619144	down	1	Molecular Function:amidase activity (GO:0004040)	flagellar protein FlgJ	--	--	Rod binding protein domain	N	Cell motility ;	IPR002901 [Mannosyl-glycoprotein endo-beta-N-acetylglucosamidase-like domain] ; IPR019301[Flagellar protein FlgJ, N-terminal]
WP_080511044.1	calcium-binding protein		139	114	187.2	200.4	0.652735	0.0413952	-0.615431	down	1	Molecular Function:calcium ion binding (GO:0005509)	--	--	--	Ca2+-binding protein, RTX toxin-related	Q	Secondary metabolites biosynthesis, transport and catabolism ;	IPR001343 [Haemolysin-type calcium-binding repeat] ; IPR010566[Haemolysin-type calcium binding-related]
WP_011001107.1	MOSC domain-containing protein		329.6	332.4	534.1	479.3	0.653246	0.0235261	-0.614301	down	3	Molecular Function:catalytic activity (GO:0003824),Molecular Function:molybdenum ion binding (GO:0030151),Molecular Function:pyridoxal phosphate binding (GO:0030170)	--	--	--	Uncharacterized conserved protein YiiM, contains MOSC domain	S	Function unknown ;	IPR005163 [3-alpha domain] ; IPR005302[Molybdenum cofactor sulfurase, C-terminal]
WP_011000241.1	butyryl-CoA dehydrogenase		1447.9	1460.9	2166.5	2277.3	0.654575	0.00524054	-0.61137	down	4	Molecular Function:acyl-CoA dehydrogenase activity (GO:0003995),Biological Process:metabolic process (GO:0008152),Molecular Function:flavin adenine dinucleotide binding (GO:0050660),Biological Process:oxidation-reduction process (GO:0055114)	--	--	--	Acyl-CoA dehydrogenase related to the alkylation response protein AidB	I	Lipid transport and metabolism ;	IPR006091 [Acyl-CoA oxidase/dehydrogenase, central domain] ; IPR009075[Acyl-CoA dehydrogenase/oxidase C-terminal] ; IPR013786[Acyl-CoA dehydrogenase/oxidase, N-terminal]
WP_043876529.1	acetyl/propionyl/methylcrotonyl-CoA carboxylase subunit alpha		3126.6	3233.3	4626.7	5084.6	0.654897	0.0191186	-0.61066	down	3	Molecular Function:biotin carboxylase activity (GO:0004075),Molecular Function:ATP binding (GO:0005524),Molecular Function:metal ion binding (GO:0046872)	3-methylcrotonyl-CoA carboxylase alpha subunit	6.4.1.4	ko00280 Valine, leucine and isoleucine degradation ko01100 Metabolic pathways	Acetyl/propionyl-CoA carboxylase, alpha subunit	I	Lipid transport and metabolism ;	IPR000089 [Biotin/lipoyl attachment] ; IPR005479[Carbamoyl-phosphate synthetase large subunit-like, ATP-binding domain] ; IPR005481[Biotin carboxylase-like, N-terminal domain] ; IPR005482[Biotin carboxylase, C-terminal] ; IPR011761[ATP-grasp fold] ; IPR011764[Biotin carboxylation domain]
WP_011002940.1	ABC transporter ATP-binding protein		405.3	360.5	586.4	580.1	0.656494	0.0125087	-0.607147	down	5	Molecular Function:transporter activity (GO:0005215),Molecular Function:ATP binding (GO:0005524),Biological Process:transport (GO:0006810),Molecular Function:ATPase activity (GO:0016887),Cellular Component:ATP-binding cassette (ABC) transporter complex (GO:0043190)	glycerol transport system ATP-binding protein	--	ko02010 ABC transporters	ABC-type sugar transport system, ATPase component	G	Carbohydrate transport and metabolism ;	IPR003439 [ABC transporter-like] ; IPR003593[AAA+ ATPase domain] ; IPR013611[Transport-associated OB, type 2]
WP_011000725.1	GMC family oxidoreductase		165.3	147.6	236.8	239.8	0.656525	0.0118141	-0.607077	down	3	Molecular Function:oxidoreductase activity (GO:0016491),Molecular Function:flavin adenine dinucleotide binding (GO:0050660),Biological Process:oxidation-reduction process (GO:0055114)	--	--	--	Choline dehydrogenase or related flavoprotein	IR	Lipid transport and metabolism ; General function prediction only ;	IPR000172 [Glucose-methanol-choline oxidoreductase, N-terminal] ; IPR006076[FAD dependent oxidoreductase] ; IPR007867[Glucose-methanol-choline oxidoreductase, C-terminal]
WP_080511103.1	1,4-beta-cellobiosidase		6355.1	6156.5	10168.1	8801.8	0.65955	0.0427901	-0.600446	down	3	Biological Process:carbohydrate metabolic process (GO:0005975),Biological Process:cellulose catabolic process (GO:0030245),Molecular Function:carbohydrate binding (GO:0030246)	cellulose 1,4-beta-cellobiosidase	3.2.1.91	ko00500 Starch and sucrose metabolism ko01100 Metabolic pathways ko02020 Two-component system	Cellulase/cellobiase CelA1	G	Carbohydrate transport and metabolism ;	IPR001919 [Carbohydrate-binding type-2 domain] ; IPR016288[1, 4-beta cellobiohydrolase]
WP_011003180.1	L-serine ammonia-lyase		1593.8	1460.3	2374.6	2254.5	0.659761	0.0127511	-0.599984	down	2	Molecular Function:L-serine ammonia-lyase activity (GO:0003941),Biological Process:gluconeogenesis (GO:0006094)	L-serine dehydratase	4.3.1.17	ko00260 Glycine, serine and threonine metabolism ko00270 Cysteine and methionine metabolism ko01100 Metabolic pathways ko01110 Biosynthesis of secondary metabolites ko01130 Biosynthesis of antibiotics ko01200 Carbon metabolism ko01230 Biosynthesis of amino acids	L-serine deaminase	E	Amino acid transport and metabolism ;	IPR005130 [Serine dehydratase-like, alpha subunit] ; IPR005131[Serine dehydratase beta chain]
WP_011003438.1	2-methylcitrate synthase	prpC	1713.5	1569.1	2394.3	2571.7	0.661015	0.0179673	-0.597245	down	--	--	2-methylcitrate synthase	2.3.3.5	ko00640 Propanoate metabolism	Citrate synthase	C	Energy production and conversion ;	IPR002020 [Citrate synthase]
WP_011002108.1	hypothetical protein		1036.6	943.3	1450.9	1542.7	0.661378	0.0162665	-0.596454	down	--	--	--	--	--	--	--	--	--
WP_011003488.1	cysteine desulfurase		410.9	385.9	586.4	618.2	0.661464	0.00969617	-0.596265	down	--	--	cysteine desulfurase	2.8.1.7	ko00730 Thiamine metabolism ko01100 Metabolic pathways ko04122 Sulfur relay system	Cysteine sulfinate desulfinase/cysteine desulfurase or related enzyme	E	Amino acid transport and metabolism ;	IPR000192 [Aminotransferase class V domain]
WP_011004732.1	alpha/beta hydrolase		926.1	862.3	1417.7	1280.9	0.662714	0.0264174	-0.593542	down	--	--	--	--	--	Pimeloyl-ACP methyl ester carboxylesterase	HR	Coenzyme transport and metabolism ; General function prediction only ;	IPR000073 [Alpha/beta hydrolase fold-1]
WP_011003144.1	thiosulfate oxidation carrier protein SoxY	soxY	81.5	100.8	140	134.9	0.66315	0.043466	-0.592592	down	--	--	sulfur-oxidizing protein SoxY	--	ko00920 Sulfur metabolism ko01100 Metabolic pathways ko01120 Microbial metabolism in diverse environments	Predicted secreted protein	S	Function unknown ;	IPR006311 [Twin-arginine translocation pathway, signal sequence] ; IPR032711[Ig-like SoxY domain]
WP_011003539.1	p-hydroxycinnamoyl CoA hydratase/lyase		137.7	140.8	205.1	214.7	0.663411	0.0050586	-0.592025	down	2	Molecular Function:catalytic activity (GO:0003824),Biological Process:metabolic process (GO:0008152)	--	--	ko00360 Phenylalanine metabolism ko01100 Metabolic pathways ko01110 Biosynthesis of secondary metabolites	Enoyl-CoA hydratase/carnithine racemase	I	Lipid transport and metabolism ;	IPR001753 [Crotonase superfamily]
WP_016724574.1	fatty-acid--CoA ligase		351.5	387	530	582.1	0.664059	0.0273151	-0.590617	down	2	Molecular Function:catalytic activity (GO:0003824),Biological Process:metabolic process (GO:0008152)	3-(methylthio)propionyl---CoA ligase	6.2.1.44	ko00920 Sulfur metabolism	Acyl-CoA synthetase (AMP-forming)/AMP-acid ligase II	IQ	Lipid transport and metabolism ; Secondary metabolites biosynthesis, transport and catabolism ;	IPR000873 [AMP-dependent synthetase/ligase] ; IPR025110[AMP-binding enzyme C-terminal domain]
WP_011002992.1	S8 family serine peptidase		576.5	538.8	820.5	858.7	0.664185	0.00893749	-0.590342	down	2	Molecular Function:serine-type endopeptidase activity (GO:0004252),Biological Process:proteolysis (GO:0006508)	--	--	--	Serine protease, subtilisin family	O	Posttranslational modification, protein turnover, chaperones ;	IPR000209 [Peptidase S8/S53 domain] ; IPR015500[Peptidase S8, subtilisin-related]
WP_011002912.1	30S ribosomal protein S3	rpsC	2767.3	2624.1	4122.7	3982.3	0.665194	0.00541742	-0.588152	down	5	Molecular Function:nucleic acid binding (GO:0003676),Molecular Function:RNA binding (GO:0003723),Molecular Function:structural constituent of ribosome (GO:0003735),Biological Process:translation (GO:0006412),Cellular Component:small ribosomal subunit (GO:0015935)	small subunit ribosomal protein S3	--	ko03010 Ribosome	Ribosomal protein S3	J	Translation, ribosomal structure and biogenesis ;	IPR004044 [K Homology domain, type 2] ; IPR004087[K Homology domain] ; IPR005704[Ribosomal protein S3, bacterial]
WP_011001576.1	polyhydroxyalkanoate synthesis repressor PhaR	phaR	257.4	288.8	393.6	427.5	0.665205	0.0271105	-0.588129	down	--	--	--	--	--	Polyhydroxyalkanoate (PHA) synthesis regulator protein, binds DNA and PHA	QT	Secondary metabolites biosynthesis, transport and catabolism ; Signal transduction mechanisms ;	IPR007897 [PHB accumulation regulatory] ; IPR012909[PHA accumulation regulator DNA-binding, N-terminal]
WP_043876552.1	glycoside hydrolase family 3 protein		39	35.6	54.9	57	0.666667	0.0112846	-0.584963	down	1	Biological Process:carbohydrate metabolic process (GO:0005975)	beta-N-acetylhexosaminidase	3.2.1.52	ko00520 Amino sugar and nucleotide sugar metabolism ko01100 Metabolic pathways ko01501 beta-Lactam resistance	Periplasmic beta-glucosidase and related glycosidases	G	Carbohydrate transport and metabolism ;	IPR001764 [Glycoside hydrolase, family 3, N-terminal] ; IPR002772[Glycoside hydrolase family 3 C-terminal domain]
WP_043876570.1	anti-sigma factor		201.7	219.8	144.7	136	1.5016	0.0197429	0.586504	up	1	Molecular Function:sigma factor antagonist activity (GO:0016989)				Negative regulator of sigma E activity	T	Signal transduction mechanisms ;	IPR005572 [Anti sigma-E protein RseA, N-terminal]
WP_011004799.1	two-component sensor histidine kinase		283.6	327.6	194.1	211.4	1.50727	0.0489794	0.591943	up	5	Molecular Function:phosphorelay sensor kinase activity (GO:0000155),Molecular Function:signal transducer activity (GO:0004871),Biological Process:signal transduction (GO:0007165),Cellular Component:integral component of membrane (GO:0016021),Biological Process:phosphorylation (GO:0016310)	two-component system, OmpR family, sensor kinase	2.7.13.3	--	K+-sensing histidine kinase KdpD	T	Signal transduction mechanisms ;	IPR003594 [Histidine kinase-like ATPase, C-terminal domain] ; IPR003660[HAMP domain] ; IPR003661[Signal transduction histidine kinase, dimerisation/phosphoacceptor domain] ; IPR004358[Signal transduction histidine kinase-related protein, C-terminal] ; IPR005467[Histidine kinase domain] ; IPR013727[Two-component sensor kinase, N-terminal]
WP_011001754.1	GNAT family N-acetyltransferase		1793.5	1695.3	1142.3	1170.4	1.50854	0.00745821	0.593153	up	1	Molecular Function:N-acetyltransferase activity (GO:0008080)	--	--	--	Ribosomal protein S18 acetylase RimI and related acetyltransferases	J	Translation, ribosomal structure and biogenesis ;	IPR000182 [GNAT domain]
WP_011004776.1	isopenicillin N synthase family oxygenase		623.9	615.6	410.8	409.6	1.51085	0.00040017	0.595359	up	2	Molecular Function:oxidoreductase activity (GO:0016491),Biological Process:oxidation-reduction process (GO:0055114)	--	--	--	Isopenicillin N synthase and related dioxygenases	Q	Secondary metabolites biosynthesis, transport and catabolism ;	IPR005123 [Oxoglutarate/iron-dependent dioxygenase] ; IPR026992[Non-haem dioxygenase N-terminal domain]
WP_011001454.1	hypothetical protein		256.3	276.4	177.9	173.9	1.51421	0.0125927	0.598568	up	--	--	--	--	--	--	--	--	--
WP_011004471.1	amino acid deaminase		2681.5	2610.8	1783.2	1708.4	1.51572	0.00325114	0.600007	up	--	--	D-serine dehydratase	4.3.1.18	ko00260 Glycine, serine and threonine metabolism	D-serine deaminase, pyridoxal phosphate-dependent	E	Amino acid transport and metabolism ;	IPR001608 [Alanine racemase, N-terminal] ; IPR026956[D-serine dehydratase-like domain]
WP_010999978.1	efflux RND transporter periplasmic adaptor subunit		5217.6	5297.9	3305.7	3618.9	1.51857	0.00801019	0.602715	up	--	--	membrane fusion protein, multidrug efflux system	--	ko01501 beta-Lactam resistance ko01503 Cationic antimicrobial peptide (CAMP) resistance	Multidrug efflux pump subunit AcrA (membrane-fusion protein)	MV	Cell wall/membrane/envelope biogenesis ; Defense mechanisms ;	--
WP_011001563.1	potassium transporter Kup		588.3	685.1	430.6	407.7	1.51903	0.0484958	0.603147	up	3	Molecular Function:potassium ion transmembrane transporter activity (GO:0015079),Cellular Component:membrane (GO:0016020),Biological Process:potassium ion transmembrane transport (GO:0071805)	KUP system potassium uptake protein	--	--	K+ transporter	P	Inorganic ion transport and metabolism ;	IPR003855 [Potassium transporter]
WP_043876696.1	HlyD family efflux transporter periplasmic adaptor subunit		427.5	429.4	266.3	296.6	1.5223	0.0104958	0.606248	up	--	--	HlyD family secretion protein	--	--	Multidrug efflux pump subunit AcrA (membrane-fusion protein)	MV	Cell wall/membrane/envelope biogenesis ; Defense mechanisms ;	--
WP_011003788.1	ornithine cyclodeaminase		4914.7	4594.6	3015.8	3228.6	1.52285	0.0135789	0.606776	up	--	--	ornithine cyclodeaminase	4.3.1.12	ko00330 Arginine and proline metabolism ko01110 Biosynthesis of secondary metabolites ko01130 Biosynthesis of antibiotics ko01230 Biosynthesis of amino acids	Ornithine cyclodeaminase/archaeal alanine dehydrogenase, mu-crystallin family	E	Amino acid transport and metabolism ;	IPR003462 [Ornithine cyclodeaminase/mu-crystallin]
WP_011004017.1	porin		155.4	174.2	110	106.3	1.52381	0.0274284	0.607683	up	--	--	--	--	--	Outer membrane protein (porin)	M	Cell wall/membrane/envelope biogenesis ;	IPR010870 [Phosphate-selective porin O/P]
WP_011003358.1	AMP-binding protein		905	913.4	564.3	628.9	1.52397	0.0106833	0.607834	up	2	Molecular Function:catalytic activity (GO:0003824),Biological Process:metabolic process (GO:0008152)	2-aminobenzoate-CoA ligase	6.2.1.32	ko00627 Aminobenzoate degradation ko01120 Microbial metabolism in diverse environments	Acyl-coenzyme A synthetase/AMP-(fatty) acid ligase	I	Lipid transport and metabolism ;	IPR000873 [AMP-dependent synthetase/ligase] ; IPR025110[AMP-binding enzyme C-terminal domain]
WP_028861742.1	hypothetical protein		532.9	538.6	340.7	362	1.52483	0.00355545	0.608651	up	--	--	--	--	--	Autotransporter adhesin	UW	Intracellular trafficking, secretion, and vesicular transport ; Extracellular structures ;	--
WP_020832245.1	CoA ester lyase		401.6	396.9	253.4	270	1.5256	0.00390996	0.609378	up	1	Molecular Function:catalytic activity (GO:0003824)	citrate lyase subunit beta / citryl-CoA lyase	4.1.3.34	ko02020 Two-component system	Citrate lyase beta subunit	G	Carbohydrate transport and metabolism ;	IPR005000 [HpcH/HpaI aldolase/citrate lyase domain]
WP_011004838.1	branched-chain amino acid ABC transporter substrate-binding protein		5973.2	5744.3	3754.5	3925	1.52582	0.00495908	0.609581	up	1	Biological Process:amino acid transport (GO:0006865)	branched-chain amino acid transport system substrate-binding protein	--	ko02010 ABC transporters ko02024 Quorum sensing	ABC-type branched-chain amino acid transport system, periplasmic component	E	Amino acid transport and metabolism ;	IPR000709 [Leu/Ile/Val-binding protein] ; IPR028081[Leucine-binding protein domain]
WP_011002114.1	SDR family oxidoreductase		1126.9	1154.4	717.9	776.7	1.52636	0.00673964	0.610097	up	--	--	3-oxoacyl-[acyl-carrier protein] reductase	1.1.1.100	ko00061 Fatty acid biosynthesis ko00780 Biotin metabolism ko01040 Biosynthesis of unsaturated fatty acids ko01100 Metabolic pathways ko01130 Biosynthesis of antibiotics ko01212 Fatty acid metabolism	NAD(P)-dependent dehydrogenase, short-chain alcohol dehydrogenase family	IQR	Lipid transport and metabolism ; Secondary metabolites biosynthesis, transport and catabolism ; General function prediction only ;	IPR002347 [Short-chain dehydrogenase/reductase SDR]
WP_011002341.1	sulfate adenylyltransferase subunit 1		2700	2812.8	1784.5	1821.1	1.52895	0.00384404	0.612546	up	2	Molecular Function:GTPase activity (GO:0003924),Molecular Function:GTP binding (GO:0005525)	sulfate adenylyltransferase subunit 1	2.7.7.4	ko00230 Purine metabolism ko00261 Monobactam biosynthesis ko00450 Selenocompound metabolism ko00920 Sulfur metabolism ko01100 Metabolic pathways ko01120 Microbial metabolism in diverse environments ko01130 Biosynthesis of antibiotics	Sulfate adenylyltransferase subunit 1, EFTu-like GTPase family	P	Inorganic ion transport and metabolism ;	IPR000795 [Transcription factor, GTP-binding domain] ; IPR004161[Translation elongation factor EFTu-like, domain 2]
WP_011001740.1	DJ-1/PfpI family protein		1431.9	1605.7	1008.1	974	1.53252	0.027021	0.615902	up	--	--	--	--	--	Putative intracellular protease/amidase	R	General function prediction only ;	IPR002818 [DJ-1/PfpI]
WP_011003997.1	peptide chain release factor H	prfH	114.6	106.8	64.6	79.8	1.53324	0.0458686	0.616584	up	2	Molecular Function:translation release factor activity (GO:0003747),Biological Process:translational termination (GO:0006415)	peptide chain release factor	--	--	Protein chain release factor B	J	Translation, ribosomal structure and biogenesis ;	IPR000352 [Peptide chain release factor class I/class II]
WP_043876814.1	hypothetical protein		224.4	197.2	132.2	142.6	1.53421	0.0371698	0.617493	up	--	--	--	--	--	--	--	--	--
WP_010999982.1	dioxygenase		525.9	541.9	342.4	346.4	1.55023	0.00188825	0.632484	up	3	Biological Process:cellular aromatic compound metabolic process (GO:0006725),Molecular Function:ferrous iron binding (GO:0008198),Molecular Function:oxidoreductase activity (GO:0016491)	4,5-DOPA dioxygenase extradiol	1.13.11.-		Aromatic ring-opening dioxygenase, catalytic subunit, LigB family	Q	Secondary metabolites biosynthesis, transport and catabolism ;	IPR004183 [Extradiol ring-cleavage dioxygenase, class III enzyme, subunit B]
WP_011002060.1	mannitol dehydrogenase family protein		216.4	226.9	146.9	138.9	1.55108	0.00695128	0.633277	up	5	Molecular Function:catalytic activity (GO:0003824),Biological Process:metabolic process (GO:0008152),Molecular Function:oxidoreductase activity (GO:0016491),Molecular Function:coenzyme binding (GO:0050662),Biological Process:oxidation-reduction process (GO:0055114)	D-arabinitol 4-dehydrogenase	1.1.1.11	ko00040 Pentose and glucuronate interconversions ko00051 Fructose and mannose metabolism ko01100 Metabolic pathways	Mannitol-1-phosphate/altronate dehydrogenases	G	Carbohydrate transport and metabolism ;	IPR000669 [Mannitol dehydrogenase] ; IPR013118[Mannitol dehydrogenase, C-terminal] ; IPR013131[Mannitol dehydrogenase, N-terminal]
WP_052286332.1	hypothetical protein		32.6	37.3	22.4	22.6	1.55333	0.033889	0.635367	up	--	--	--	--	--	--	--	--	--
WP_011000380.1	membrane protein		1023.2	1123.7	703.6	677.3	1.55471	0.0179002	0.636646	up	--	--	uncharacterized protein	--	--	Adenosine/AMP kinase	F	Nucleotide transport and metabolism ;	IPR007153 [Adenosine specific kinase]
WP_011002824.1	RNA polymerase sigma factor		247.6	271.7	162.4	171.4	1.55572	0.0186953	0.637584	up	2	Molecular Function:DNA binding (GO:0003677),Molecular Function:sigma factor activity (GO:0016987)	RNA polymerase sigma-70 factor, ECF subfamily	--	--	DNA-directed RNA polymerase specialized sigma subunit, sigma24 family	K	Transcription ;	IPR007627 [RNA polymerase sigma-70 region 2] ; IPR013249[RNA polymerase sigma factor 70, region 4 type 2]
WP_011003357.1	acyl-CoA dehydrogenase		754.4	843.9	478	544.7	1.56282	0.0356086	0.644155	up	4	Molecular Function:acyl-CoA dehydrogenase activity (GO:0003995),Biological Process:metabolic process (GO:0008152),Molecular Function:flavin adenine dinucleotide binding (GO:0050660),Biological Process:oxidation-reduction process (GO:0055114)	acyl-CoA dehydrogenase	1.3.8.7	ko00071 Fatty acid degradation ko00280 Valine, leucine and isoleucine degradation ko00410 beta-Alanine metabolism ko00640 Propanoate metabolism ko01100 Metabolic pathways ko01110 Biosynthesis of secondary metabolites ko01130 Biosynthesis of antibiotics ko01200 Carbon metabolism ko01212 Fatty acid metabolism	Acyl-CoA dehydrogenase related to the alkylation response protein AidB	I	Lipid transport and metabolism ;	IPR006091 [Acyl-CoA oxidase/dehydrogenase, central domain] ; IPR009075[Acyl-CoA dehydrogenase/oxidase C-terminal] ; IPR013786[Acyl-CoA dehydrogenase/oxidase, N-terminal]
WP_011001486.1	phosphohistidine phosphatase SixA	sixA	307.5	320.3	203.2	196.2	1.57186	0.00405521	0.652471	up	--	--	phosphohistidine phosphatase	3.1.3.-	--	Phosphohistidine phosphatase SixA	T	Signal transduction mechanisms ;	IPR013078 [Histidine phosphatase superfamily, clade-1]
WP_019717987.1	NAD(P)/FAD-dependent oxidoreductase		569	576.5	349.9	373.9	1.58262	0.0035365	0.662314	up	2	Molecular Function:oxidoreductase activity (GO:0016491),Biological Process:oxidation-reduction process (GO:0055114)	thioredoxin reductase (NADPH)	1.8.1.9	ko00450 Selenocompound metabolism	Thioredoxin reductase	O	Posttranslational modification, protein turnover, chaperones ;	IPR000103 [Pyridine nucleotide-disulphide oxidoreductase, class-II] ; IPR023753[FAD/NAD(P)-binding domain]
WP_011003971.1	CsgG/HfaB family protein		99.3	93.6	58.2	63.4	1.58635	0.0115082	0.66571	up	1	Cellular Component:outer membrane-bounded periplasmic space (GO:0030288)	--	--	--	Curli biogenesis system outer membrane secretion channel CsgG	M	Cell wall/membrane/envelope biogenesis ;	IPR005534 [Curli production assembly/transport component CsgG]
WP_011004561.1	class II fumarate hydratase	fumC	3149.7	3457.8	2011.7	2149.5	1.58788	0.0185085	0.667105	up	5	Molecular Function:fumarate hydratase activity (GO:0004333),Biological Process:tricarboxylic acid cycle (GO:0006099),Biological Process:fumarate metabolic process (GO:0006106),Molecular Function:lyase activity (GO:0016829),Cellular Component:tricarboxylic acid cycle enzyme complex (GO:0045239)	fumarate hydratase, class II	4.2.1.2	ko00020 Citrate cycle (TCA cycle) ko00620 Pyruvate metabolism ko01100 Metabolic pathways ko01110 Biosynthesis of secondary metabolites ko01120 Microbial metabolism in diverse environments ko01130 Biosynthesis of antibiotics ko01200 Carbon metabolism	Fumarate hydratase class II	C	Energy production and conversion ;	IPR000362 [Fumarate lyase family] ; IPR005677[Fumarate hydratase, class II] ; IPR018951[Fumarase C, C-terminal] ; IPR022761[Fumarate lyase, N-terminal]
WP_011000923.1	hypothetical protein		215.7	228.8	124.7	155.1	1.58863	0.0381017	0.667787	up	--	--	--	--	--	--	--	--	--
WP_011003870.1	hypothetical protein		582.3	524.4	343	353.5	1.58894	0.0199645	0.668069	up	--	--	--	--	--	--	--	--	--
WP_011000060.1	adenosylhomocysteinase		8466	8818.6	5496.1	5342	1.5948	0.00354418	0.673375	up	3	Molecular Function:adenosylhomocysteinase activity (GO:0004013),Biological Process:S-adenosylhomocysteine catabolic process (GO:0019510),Molecular Function:NAD binding (GO:0051287)	adenosylhomocysteinase	3.3.1.1	ko00270 Cysteine and methionine metabolism ko01100 Metabolic pathways	S-adenosylhomocysteine hydrolase	H	Coenzyme transport and metabolism ;	IPR000043 [Adenosylhomocysteinase] ; IPR015878[S-adenosyl-L-homocysteine hydrolase, NAD binding domain]
WP_010999976.1	efflux transporter outer membrane subunit		1749.9	1897.2	1122.4	1140.5	1.61169	0.0113007	0.688577	up	2	Molecular Function:transporter activity (GO:0005215),Biological Process:transport (GO:0006810)	outer membrane protein, multidrug efflux system	--	ko01501 beta-Lactam resistance ko02024 Quorum sensing	Outer membrane protein TolC	M	Cell wall/membrane/envelope biogenesis ;	IPR003423 [Outer membrane efflux protein]
WP_011002631.1	NUDIX hydrolase		301.8	351.4	207.7	197.4	1.61244	0.0392529	0.689247	up	1	Molecular Function:hydrolase activity (GO:0016787)	--	--	--	ADP-ribose pyrophosphatase YjhB, NUDIX family	F	Nucleotide transport and metabolism ;	IPR000086 [NUDIX hydrolase domain]
WP_011003001.1	type II secretion system minor pseudopilin GspK	gspK	483.9	497.6	308.1	294.5	1.62878	0.00258562	0.703788	up	2	Biological Process:protein secretion (GO:0009306),Cellular Component:integral component of membrane (GO:0016021)	general secretion pathway protein K	--	ko03070 Bacterial secretion system	Type II secretory pathway, component PulK	U	Intracellular trafficking, secretion, and vesicular transport ;	IPR005628 [General secretion pathway protein K]
WP_011000446.1	class II glutamine amidotransferase		36.4	34.2	18.9	24.4	1.63048	0.0439983	0.705301	up	--	--	--	--	--	Predicted glutamine amidotransferase	R	General function prediction only ;	IPR017932 [Glutamine amidotransferase type 2 domain] ; IPR026869[Putative glutamine amidotransferase type 2]
WP_011002135.1	flavodoxin family protein		1040.2	927.1	626.8	577.5	1.63356	0.0251644	0.708022	up	2	Molecular Function:FMN binding (GO:0010181),Molecular Function:oxidoreductase activity (GO:0016491)	NAD(P)H dehydrogenase (quinone)	1.6.5.2	ko00130 Ubiquinone and other terpenoid-quinone biosynthesis ko01110 Biosynthesis of secondary metabolites	Multimeric flavodoxin WrbA	C	Energy production and conversion ;	IPR005025 [NADPH-dependent FMN reductase-like] ; IPR008254[Flavodoxin/nitric oxide synthase]
WP_011001590.1	hypothetical protein		135.9	139.5	78.1	90.4	1.63442	0.0140704	0.70878	up	--	--	--	--	--	--	--	--	--
WP_028852417.1	zf-HC2 domain-containing protein		246.4	277.7	140.9	173.3	1.66805	0.0431066	0.738159	up	--	--	--	--	--	--	--	--	IPR027383 [Putative zinc-finger]
WP_011003417.1	TonB-dependent receptor		1561.9	1796.9	1001.5	1011.2	1.6688	0.029199	0.738814	up	3	Molecular Function:receptor activity (GO:0004872),Biological Process:transport (GO:0006810),Cellular Component:membrane (GO:0016020)	iron complex outermembrane recepter protein	--	--	Outer membrane receptor for monomeric catechols	P	Inorganic ion transport and metabolism ;	IPR000531 [TonB-dependent receptor, beta-barrel] ; IPR012910[TonB-dependent receptor, plug domain]
WP_011001088.1	KR domain-containing protein		514	570.8	319	328.9	1.67433	0.0169731	0.743586	up	2	Molecular Function:oxidoreductase activity (GO:0016491),Biological Process:oxidation-reduction process (GO:0055114)	--	--	--	Saccharopine dehydrogenase, NADP-dependent	E	Amino acid transport and metabolism ;	IPR005097 [Saccharopine dehydrogenase, NADP binding domain]
WP_011004854.1	hypothetical protein		1348.9	1404.8	800.4	843.7	1.6749	0.00403623	0.744073	up	--	--	--	--	--	O-acetyl-ADP-ribose deacetylase (regulator of RNase III), contains Macro domain	J	Translation, ribosomal structure and biogenesis ;	--
WP_011000657.1	NADH:flavin oxidoreductase/NADH oxidase		349.1	372.6	207.4	223.4	1.67526	0.00941651	0.744381	up	3	Molecular Function:FMN binding (GO:0010181),Molecular Function:oxidoreductase activity (GO:0016491),Biological Process:oxidation-reduction process (GO:0055114)	--	--	--	2,4-dienoyl-CoA reductase or related NADH-dependent reductase, Old Yellow Enzyme (OYE) family	C	Energy production and conversion ;	IPR001155 [NADH:flavin oxidoreductase/NADH oxidase, N-terminal]
WP_011003729.1	2,3-diaminopropionate biosynthesis protein SbnA	sbnA	4653.9	4922.9	2762.2	2903.8	1.69022	0.00598798	0.757213	up	--	--	N-(2-amino-2-carboxyethyl)-L-glutamate synthase	2.5.1.140	--	Cysteine synthase	E	Amino acid transport and metabolism ;	IPR001926 [Tryptophan synthase beta subunit-like PLP-dependent enzyme] ; IPR023927[2,3-diaminopropionate biosynthesis protein SbnA]
WP_011001183.1	HAMP domain-containing protein		102.4	98.8	58.2	60.7	1.69218	0.00282413	0.758882	up	5	Molecular Function:signal transducer activity (GO:0004871),Biological Process:chemotaxis (GO:0006935),Biological Process:signal transduction (GO:0007165),Cellular Component:membrane (GO:0016020),Cellular Component:integral component of membrane (GO:0016021)	methyl-accepting chemotaxis protein I, serine sensor receptor	--	ko02020 Two-component system ko02030 Bacterial chemotaxis	Methyl-accepting chemotaxis protein	NT	Cell motility ; Signal transduction mechanisms ;	IPR003660 [HAMP domain] ; IPR004089[Methyl-accepting chemotaxis protein (MCP) signalling domain] ; IPR004090[Chemotaxis methyl-accepting receptor]
WP_003270632.1	sugar-binding lectin protein		11528.4	11298.8	6732.9	6214	1.76314	0.00328199	0.818147	up	--	--	mannose-binding lectin	--	ko02024 Quorum sensing	--	--	--	IPR010907 [Calcium-mediated lectin]
WP_011003561.1	ferric iron uptake transcriptional regulator	fur	314.7	330.8	163.6	198.3	1.78364	0.0177118	0.834826	up	--	--	Fur family transcriptional regulator, ferric uptake regulator	--	--	Fe2+ or Zn2+ uptake regulation protein	P	Inorganic ion transport and metabolism ;	IPR002481 [Ferric-uptake regulator]
WP_011004018.1	FMN-binding protein		165.9	154.3	79.3	99.2	1.79384	0.025421	0.843049	up	5	Cellular Component:plasma membrane (GO:0005886),Molecular Function:electron carrier activity (GO:0009055),Molecular Function:FMN binding (GO:0010181),Cellular Component:membrane (GO:0016020),Biological Process:electron transport chain (GO:0022900)	--	--	--	Na+-translocating ferredoxin:NAD+ oxidoreductase RNF, RnfG subunit	C	Energy production and conversion ;	IPR007329 [FMN-binding] ; IPR010209[Electron transport complex, subunit RnfG/RsxG]
WP_011001297.1	CysB family HTH-type transcriptional regulator		1125.8	1132.8	626.6	616.1	1.81749	0.000154268	0.861951	up	--	--	LysR family transcriptional regulator, cys regulon transcriptional activator	--	--	DNA-binding transcriptional regulator, LysR family	K	Transcription ;	IPR000847 [Transcription regulator HTH, LysR] ; IPR005119[LysR, substrate-binding]
WP_011001285.1	sulfate ABC transporter substrate-binding protein		3150.9	2881.8	1699	1619.5	1.8179	0.0105194	0.862273	up	2	Biological Process:sulfate transport (GO:0008272),Molecular Function:ATPase-coupled sulfate transmembrane transporter activity (GO:0015419)	sulfate transport system substrate-binding protein	--	ko00920 Sulfur metabolism ko02010 ABC transporters	ABC-type sulfate transport system, periplasmic component	P	Inorganic ion transport and metabolism ;	IPR005669 [Thiosulphate/Sulfate-binding protein]
WP_011000683.1	transcriptional repressor NrdR	nrdR	652.4	605.4	345.8	343	1.82607	0.00677762	0.868745	up	1	Molecular Function:zinc ion binding (GO:0008270)	transcriptional repressor NrdR	--	--	Transcriptional regulator NrdR, contains Zn-ribbon and ATP-cone domains	K	Transcription ;	IPR003796 [Ribonucleotide reductase regulator NrdR-like] ; IPR005144[ATP-cone domain]
WP_021155332.1	stearoyl-CoA desaturase oxidoreductase		360.4	411.4	221.9	198.4	1.83631	0.0245843	0.876808	up	2	Biological Process:lipid metabolic process (GO:0006629),Biological Process:oxidation-reduction process (GO:0055114)	stearoyl-CoA desaturase (Delta-9 desaturase)	1.14.19.1	ko01040 Biosynthesis of unsaturated fatty acids ko01212 Fatty acid metabolism	Transposase	X	Mobilome: prophages, transposons;	IPR002560 [Transposase IS204/IS1001/IS1096/IS1165, DDE domain] ; IPR005804[Fatty acid desaturase domain] ; IPR015876[Acyl-CoA desaturase]
WP_011001547.1	phasin family protein		46691.2	44583.2	26224.3	23396.1	1.83945	0.00709494	0.879277	up	--	--	--	--	--	Uncharacterized protein	S	Function unknown ;	IPR018968 [Phasin]
WP_011003785.1	amino acid ABC transporter permease		499.5	482.3	252.1	278.1	1.85175	0.00473147	0.888892	up	2	Biological Process:transport (GO:0006810),Cellular Component:membrane (GO:0016020)	polar amino acid transport system permease protein	--	--	ABC-type amino acid transport system, permease component	E	Amino acid transport and metabolism ;	IPR000515 [ABC transporter type 1, transmembrane domain MetI-like]
WP_011003833.1	efflux RND transporter permease subunit		1320.6	1504.6	647.8	865.4	1.86704	0.04408	0.90075	up	3	Molecular Function:transporter activity (GO:0005215),Biological Process:transport (GO:0006810),Cellular Component:membrane (GO:0016020)	cobalt-zinc-cadmium resistance protein CzcA	--	--	Cu/Ag efflux pump CusA	P	Inorganic ion transport and metabolism ;	IPR001036 [Acriflavin resistance protein]
WP_043876824.1	efflux RND transporter periplasmic adaptor subunit		759.2	821.3	388.8	452	1.87976	0.0140465	0.910546	up	--	--	membrane fusion protein, cobalt-zinc-cadmium efflux system	--	--	Multidrug efflux pump subunit AcrA (membrane-fusion protein)	MV	Cell wall/membrane/envelope biogenesis ; Defense mechanisms ;	IPR032317 [RND efflux pump, membrane fusion protein, barrel-sandwich domain]
WP_011000708.1	peroxiredoxin		7289.6	7380.7	3984.1	3745.9	1.89784	0.00134752	0.924358	up	5	Molecular Function:antioxidant activity (GO:0016209),Molecular Function:oxidoreductase activity (GO:0016491),Biological Process:cell redox homeostasis (GO:0045454),Molecular Function:peroxiredoxin activity (GO:0051920),Biological Process:oxidation-reduction process (GO:0055114)	--	--	--	Alkyl hydroperoxide reductase subunit AhpC (peroxiredoxin)	V	Defense mechanisms ;	IPR000866 [Alkyl hydroperoxide reductase subunit C/ Thiol specific antioxidant] ; IPR013766[Thioredoxin domain] ; IPR019479[Peroxiredoxin, C-terminal]
WP_011004837.1	aldehyde dehydrogenase family protein		1270	1374	621.8	768	1.90243	0.0198566	0.927845	up	3	Biological Process:metabolic process (GO:0008152),Molecular Function:oxidoreductase activity (GO:0016491),Biological Process:oxidation-reduction process (GO:0055114)	aldehyde dehydrogenase (NAD+)	1.2.1.3	ko00010 Glycolysis / Gluconeogenesis ko00053 Ascorbate and aldarate metabolism ko00071 Fatty acid degradation ko00280 Valine, leucine and isoleucine degradation ko00310 Lysine degradation ko00330 Arginine and proline metabolism ko00340 Histidine metabolism ko00380 Tryptophan metabolism ko00410 beta-Alanine metabolism ko00561 Glycerolipid metabolism ko00620 Pyruvate metabolism ko00625 Chloroalkane…	Acyl-CoA reductase or other NAD-dependent aldehyde dehydrogenase	C	Energy production and conversion ;	IPR015590 [Aldehyde dehydrogenase domain]
WP_011002960.1	peptidase		209	212.2	107.2	114.2	1.90244	0.00148067	0.92785	up	--	--	uncharacterized protein	--	--	Uncharacterized protein	S	Function unknown ;	IPR032307 [Putative PepSY TM-like protein]
WP_011002825.1	FecR family protein		618.1	644.8	326.2	333.4	1.91465	0.00209448	0.937077	up	--	--	transmembrane sensor	--	--	Periplasmic ferric-dicitrate binding protein FerR, regulates iron transport through sigma-19	PT	Inorganic ion transport and metabolism ; Signal transduction mechanisms ;	IPR006860 [FecR protein] ; IPR012373[Fe(2+)-dicitrate sensor, transmembrane component] ; IPR032508[Protein FecR, C-terminal]
WP_011001956.1	thiol:disulfide oxidoreductase		2864.6	2889.1	1424.6	1489.8	1.97423	0.000601233	0.981291	up	1	Molecular Function:protein binding (GO:0005515)	GSH-dependent disulfide-bond oxidoreductase	1.8.4.-	--	Glutathione S-transferase	O	Posttranslational modification, protein turnover, chaperones ;	IPR004045 [Glutathione S-transferase, N-terminal] ; IPR004046[Glutathione S-transferase, C-terminal] ; IPR010987[Glutathione S-transferase, C-terminal-like]
WP_011001288.1	FMNH2-dependent alkanesulfonate monooxygenase	ssuD	507.6	567.5	276.2	266.1	1.98248	0.0127506	0.987308	up	1	Biological Process:oxidation-reduction process (GO:0055114)	alkanesulfonate monooxygenase	1.14.14.5	ko00920 Sulfur metabolism	Flavin-dependent oxidoreductase, luciferase family (includes alkanesulfonate monooxygenase SsuD and methylene tetrahydromethanopterin reductase)	HR	Coenzyme transport and metabolism ; General function prediction only ;	IPR011251 [Luciferase-like domain]
WP_011001296.1	sulfate ABC transporter ATP-binding protein		624.2	684.5	323.2	330.9	2.00076	0.00851399	1.00055	up	2	Molecular Function:ATP binding (GO:0005524),Molecular Function:ATPase activity (GO:0016887)	sulfate transport system ATP-binding protein	3.6.3.25	ko00920 Sulfur metabolism ko02010 ABC transporters	ABC-type sulfate/molybdate transport systems, ATPase component	P	Inorganic ion transport and metabolism ;	IPR003439 [ABC transporter-like] ; IPR003593[AAA+ ATPase domain] ; IPR014769[ABC transporter, sulphate/thiosulphate import, ATP-binding protein CysA, C-terminal] ; IPR024765[TOBE-like domain]
WP_011002148.1	GTP cyclohydrolase I FolE2		2703.8	2894.3	1274.8	1510	2.01023	0.0113775	1.00736	up	1	Molecular Function:GTP cyclohydrolase activity (GO:0003933)	GTP cyclohydrolase IB	3.5.4.16	ko00790 Folate biosynthesis ko01100 Metabolic pathways	GTP cyclohydrolase FolE2	H	Coenzyme transport and metabolism ;	IPR003801 [GTP cyclohydrolase FolE2/MptA]
WP_011001287.1	aliphatic sulfonate ABC transporter substrate-binding protein		1062.8	1066.8	529.5	528.8	2.01228	1.43678e-05	1.00883	up	--	--	sulfonate transport system substrate-binding protein	--	ko00920 Sulfur metabolism ko02010 ABC transporters	ABC-type nitrate/sulfonate/bicarbonate transport system, periplasmic component	P	Inorganic ion transport and metabolism ;	IPR001638 [Solute-binding protein family 3/N-terminal domain of MltF] ; IPR006311[Twin-arginine translocation pathway, signal sequence]
WP_011001290.1	ATP-binding cassette domain-containing protein		640.3	669.6	333.1	315.5	2.01958	0.00266074	1.01406	up	5	Molecular Function:transporter activity (GO:0005215),Molecular Function:ATP binding (GO:0005524),Cellular Component:plasma membrane (GO:0005886),Biological Process:transport (GO:0006810),Molecular Function:ATPase activity (GO:0016887)	sulfonate transport system ATP-binding protein	3.6.3.-	ko00920 Sulfur metabolism ko02010 ABC transporters	ABC-type nitrate/sulfonate/bicarbonate transport system, ATPase component	P	Inorganic ion transport and metabolism ;	IPR003439 [ABC transporter-like] ; IPR003593[AAA+ ATPase domain] ; IPR017875[Aliphatic sulfonates import ATP-binding protein SsuB]
WP_011001743.1	thiazolinyl imide reductase		1044.8	1145.7	533.2	549.8	2.02262	0.0084175	1.01623	up	1	Molecular Function:oxidoreductase activity (GO:0016491)	--	--	--	Oxidoreductase (NAD-binding), involved in siderophore biosynthesis	P	Inorganic ion transport and metabolism ;	IPR000683 [Oxidoreductase, N-terminal]
WP_011000622.1	4-hydroxy-tetrahydrodipicolinate synthase	dapA	196.4	223.9	106.3	100.1	2.03634	0.0169292	1.02598	up	2	Biological Process:metabolic process (GO:0008152),Molecular Function:lyase activity (GO:0016829)	4-hydroxy-tetrahydrodipicolinate synthase	4.3.3.7	ko00261 Monobactam biosynthesis ko00300 Lysine biosynthesis ko01100 Metabolic pathways ko01110 Biosynthesis of secondary metabolites ko01120 Microbial metabolism in diverse environments ko01130 Biosynthesis of antibiotics ko01230 Biosynthesis of amino acids	Dihydrodipicolinate synthase/N-acetylneuraminate lyase	EM	Amino acid transport and metabolism ; Cell wall/membrane/envelope biogenesis ;	IPR002220 [DapA-like]
WP_080511125.1	hemin-degrading factor		778.6	795.2	396.2	375.4	2.03966	0.00109869	1.02833	up	1	Biological Process:iron ion transport (GO:0006826)	putative hemin transport protein	--	--	Putative heme degradation protein	P	Inorganic ion transport and metabolism ;	IPR007845 [Haemin-degrading HemS/ChuX domain]
WP_011001045.1	AEC family transporter		110.3	139.2	58.2	63.1	2.05688	0.0485068	1.04046	up	2	Cellular Component:integral component of membrane (GO:0016021),Biological Process:transmembrane transport (GO:0055085)	uncharacterized protein	--	--	Predicted permease	R	General function prediction only ;	IPR004776 [Membrane transport protein]
WP_011004487.1	acyloxyacyl hydrolase		449.4	536.8	227.7	251.6	2.05758	0.0304978	1.04095	up	--	--	--	--	--	Opacity protein and related surface antigens	M	Cell wall/membrane/envelope biogenesis ;	IPR018550 [Lipid A 3-O-deacylase-related]
WP_011000701.1	TauD/TfdA family dioxygenase		832.7	840.6	394.4	416.2	2.06427	0.000721622	1.04563	up	2	Molecular Function:oxidoreductase activity (GO:0016491),Biological Process:oxidation-reduction process (GO:0055114)	taurine dioxygenase	1.14.11.17	ko00430 Taurine and hypotaurine metabolism ko00920 Sulfur metabolism	Taurine dioxygenase, alpha-ketoglutarate-dependent	Q	Secondary metabolites biosynthesis, transport and catabolism ;	IPR003819 [TauD/TfdA-like domain]
WP_011000125.1	arginase		1228.5	1293.1	567.9	619.5	2.12363	0.00381812	1.08653	up	1	Molecular Function:metal ion binding (GO:0046872)	arginase	3.5.3.1	ko00220 Arginine biosynthesis ko00330 Arginine and proline metabolism ko01100 Metabolic pathways ko01110 Biosynthesis of secondary metabolites ko01130 Biosynthesis of antibiotics ko01230 Biosynthesis of amino acids	Arginase family enzyme	E	Amino acid transport and metabolism ;	IPR006035 [Ureohydrolase]
WP_011003628.1	nitronate monooxygenase		860.2	976.5	412.8	436.3	2.16311	0.0141285	1.11311	up	2	Molecular Function:nitronate monooxygenase activity (GO:0018580),Biological Process:oxidation-reduction process (GO:0055114)	nitronate monooxygenase	1.13.12.16	ko00910 Nitrogen metabolism	NAD(P)H-dependent flavin oxidoreductase YrpB, nitropropane dioxygenase family	R	General function prediction only ;	IPR004136 [Nitronate monooxygenase]
WP_011000199.1	hypothetical protein		27167.3	27395.1	13046.1	12130.3	2.1672	0.00102973	1.11584	up	--	--	--	--	--	--	--	--	--
WP_043876805.1	TonB-dependent hemoglobin/transferrin/lactoferrin family receptor		1347.2	1608.3	663	699.1	2.16981	0.0262902	1.11757	up	3	Molecular Function:receptor activity (GO:0004872),Biological Process:transport (GO:0006810),Cellular Component:membrane (GO:0016020)	hemoglobin/transferrin/lactoferrin receptor protein	--	--	Outer membrane receptor for ferrienterochelin and colicins	P	Inorganic ion transport and metabolism ;	IPR000531 [TonB-dependent receptor, beta-barrel] ; IPR012910[TonB-dependent receptor, plug domain]
WP_019717268.1	MetQ/NlpA family lipoprotein		2902.3	2816.6	1327.3	1250.2	2.21878	0.0013439	1.14977	up	--	--	D-methionine transport system substrate-binding protein	--	ko02010 ABC transporters	ABC-type metal ion transport system, periplasmic component/surface antigen	P	Inorganic ion transport and metabolism ;	IPR004872 [Lipoprotein NlpA family]
WP_043876556.1	hypothetical protein		2280.8	2124.4	1001.6	922.7	2.28925	0.0049487	1.19487	up	--	--	--	--	--	Uncharacterized conserved protein RhaS, contains 28 RHS repeats	R	General function prediction only ;	--
WP_011003631.1	cation-translocating P-type ATPase		3132.1	3555.7	1427.6	1487.9	2.29388	0.012622	1.19779	up	3	Molecular Function:nucleotide binding (GO:0000166),Biological Process:metal ion transport (GO:0030001),Molecular Function:metal ion binding (GO:0046872)	--	--	--	Cation transport ATPase	P	Inorganic ion transport and metabolism ;	IPR006121 [Heavy metal-associated domain, HMA] ; IPR008250[P-type ATPase, A domain]
WP_011003725.1	ParB N-terminal domain-containing protein		223	265.3	110.5	99.6	2.32413	0.0237782	1.21669	up	--	--	--	--	--	Chromosome segregation protein Spo0J, contains ParB-like nuclease domain	D	Cell cycle control, cell division, chromosome partitioning ;	IPR003115 [ParB/Sulfiredoxin]
WP_011003789.1	hypothetical protein		6681.2	6506.1	2715.8	2818.9	2.38266	0.00070431	1.25257	up	--	--	--	--	--	Uncharacterized protein	S	Function unknown ;	--
WP_011001291.1	TOBE domain-containing protein		339.6	437.8	177.2	142.4	2.43242	0.0480855	1.28239	up	--	--	--	--	--	Molybdopterin-binding protein	H	Coenzyme transport and metabolism ;	IPR005116 [Transport-associated OB, type 1]
WP_011004633.1	sulfonate ABC transporter substrate-binding protein		925	882.8	361.9	371.2	2.46597	0.00161285	1.30215	up	--	--	sulfonate transport system substrate-binding protein	--	ko00920 Sulfur metabolism ko02010 ABC transporters	ABC-type nitrate/sulfonate/bicarbonate transport system, periplasmic component	P	Inorganic ion transport and metabolism ;	IPR001638 [Solute-binding protein family 3/N-terminal domain of MltF] ; IPR015168[SsuA/THI5-like]
WP_021155847.1	TonB-dependent siderophore receptor		1757.4	1714.8	684.3	718.2	2.47572	0.000691208	1.30785	up	3	Molecular Function:receptor activity (GO:0004872),Biological Process:transport (GO:0006810),Cellular Component:membrane (GO:0016020)	iron complex outermembrane recepter protein	--	--	Outer membrane receptor for ferric coprogen and ferric-rhodotorulic acid	P	Inorganic ion transport and metabolism ;	IPR000531 [TonB-dependent receptor, beta-barrel] ; IPR012910[TonB-dependent receptor, plug domain]
WP_011003735.1	aldolase		2516.2	2754.5	1053.4	1062.1	2.49147	0.0477168	1.317	up	1	Molecular Function:catalytic activity (GO:0003824)	4-hydroxy-2-oxoheptanedioate aldolase	4.1.2.52	ko00350 Tyrosine metabolism ko01120 Microbial metabolism in diverse environments	2-keto-3-deoxy-L-rhamnonate aldolase RhmA	G	Carbohydrate transport and metabolism ;	IPR005000 [HpcH/HpaI aldolase/citrate lyase domain]
WP_011001746.1	ABC transporter ATP-binding protein		3448	3775.9	1429.9	1465.2	2.49522	0.00575428	1.31916	up	5	Molecular Function:ATP binding (GO:0005524),Biological Process:transport (GO:0006810),Cellular Component:integral component of membrane (GO:0016021),Molecular Function:ATPase activity (GO:0016887),Biological Process:transmembrane transport (GO:0055085)	ATP-binding cassette, subfamily B, bacterial	--	--	ABC-type multidrug transport system, ATPase and permease component	V	Defense mechanisms ;	IPR003439 [ABC transporter-like] ; IPR003593[AAA+ ATPase domain] ; IPR011527[ABC transporter type 1, transmembrane domain]
WP_011001289.1	aliphatic sulfonate ABC transporter permease SsuC	ssuC	89.8	100.5	41.6	34.3	2.50725	0.0125786	1.3261	up	2	Biological Process:transport (GO:0006810),Cellular Component:membrane (GO:0016020)	sulfonate transport system permease protein	--	ko00920 Sulfur metabolism ko02010 ABC transporters	ABC-type nitrate/sulfonate/bicarbonate transport system, permease component	P	Inorganic ion transport and metabolism ;	IPR000515 [ABC transporter type 1, transmembrane domain MetI-like]
WP_011001254.1	ferredoxin--NADP reductase		4301.2	4233.8	1670.8	1728.9	2.51052	0.000300129	1.32798	up	3	Molecular Function:ferredoxin-NADP+ reductase activity (GO:0004324),Molecular Function:oxidoreductase activity (GO:0016491),Biological Process:oxidation-reduction process (GO:0055114)	--	--	--	Ferredoxin-NADP reductase	C	Energy production and conversion ;	IPR001221 [Phenol hydroxylase reductase] ; IPR001433[Oxidoreductase FAD/NAD(P)-binding] ; IPR001709[Flavoprotein pyridine nucleotide cytochrome reductase] ; IPR008333[Oxidoreductase, FAD-binding domain] ; IPR017927[Ferredoxin reductase-type FAD-binding domain] ; IPR033892[Ferredoxin--NADP reductase, bacteria]
WP_011003733.1	IucA/IucC family siderophore biosynthesis protein		5096.7	5998.9	2168.3	2243.9	2.51475	0.0178604	1.33042	up	2	Molecular Function:siderophore transmembrane transporter activity (GO:0015343),Biological Process:siderophore biosynthetic process (GO:0019290)	--	--	--	Siderophore synthetase component	P	Inorganic ion transport and metabolism ;	IPR007310 [Aerobactin siderophore biosynthesis, IucA/IucC, N-terminal] ; IPR022770[Ferric iron reductase FhuF domain]
WP_119918761.1	methyltransferase domain-containing protein		2020.2	2247.9	835.5	850.1	2.5321	0.00771575	1.34033	up	5	Molecular Function:magnesium ion binding (GO:0000287),Biological Process:metabolic process (GO:0008152),Molecular Function:methyltransferase activity (GO:0008168),Molecular Function:holo-[acyl-carrier-protein] synthase activity (GO:0008897),Biological Process:biosynthetic process (GO:0009058)	--	--	--	Surfactin synthase thioesterase subunit	Q	Secondary metabolites biosynthesis, transport and catabolism ;	IPR001031 [Thioesterase] ; IPR008278[4'-phosphopantetheinyl transferase superfamily] ; IPR012223[Thioesterase type II, NRPS/PKS/S-FAS] ; IPR013216[Methyltransferase type 11]
WP_043876925.1	TonB-dependent receptor		4456.8	5065.4	1783.1	1904.3	2.58236	0.0111227	1.36869	up	4	Molecular Function:receptor activity (GO:0004872),Biological Process:transport (GO:0006810),Cellular Component:membrane (GO:0016020),Cellular Component:outer membrane (GO:0019867)	iron complex outermembrane recepter protein	--	--	Outer membrane receptor for ferrienterochelin and colicins	P	Inorganic ion transport and metabolism ;	IPR011662 [Secretin/TonB, short N-terminal domain] ; IPR012910[TonB-dependent receptor, plug domain]
WP_011000126.1	ornithine--oxo-acid transaminase	rocD	10782.7	11419.1	4231.8	4363	2.58317	0.00227264	1.36914	up	2	Molecular Function:transaminase activity (GO:0008483),Molecular Function:pyridoxal phosphate binding (GO:0030170)	ornithine--oxo-acid transaminase	2.6.1.13	ko00330 Arginine and proline metabolism ko01100 Metabolic pathways ko01110 Biosynthesis of secondary metabolites ko01130 Biosynthesis of antibiotics	Acetylornithine/succinyldiaminopimelate/putrescine aminotransferase	E	Amino acid transport and metabolism ;	IPR005814 [Aminotransferase class-III] ; IPR010164[Ornithine aminotransferase]
WP_011003734.1	IucA/IucC family siderophore biosynthesis protein		6168.3	6652.9	2465.8	2493.2	2.58544	0.00378958	1.37041	up	2	Molecular Function:siderophore transmembrane transporter activity (GO:0015343),Biological Process:siderophore biosynthetic process (GO:0019290)	--	--	--	Siderophore synthetase component	P	Inorganic ion transport and metabolism ;	IPR007310 [Aerobactin siderophore biosynthesis, IucA/IucC, N-terminal] ; IPR022770[Ferric iron reductase FhuF domain]
WP_011001900.1	energy transducer TonB		279.6	291.7	99.7	112.2	2.69608	0.00233494	1.43086	up	5	Biological Process:transport (GO:0006810),Molecular Function:siderophore transmembrane transporter activity (GO:0015343),Biological Process:siderophore transport (GO:0015891),Cellular Component:outer membrane-bounded periplasmic space (GO:0030288),Molecular Function:energy transducer activity (GO:0031992)	periplasmic protein TonB	--	--	Periplasmic protein TonB, links inner and outer membranes	M	Cell wall/membrane/envelope biogenesis ;	IPR003538 [Gram-negative bacterial TonB protein] ; IPR006260[TonB, C-terminal]
WP_011003629.1	nuclear transport factor 2 family protein		679.8	757.5	252.1	268.7	2.75979	0.00743187	1.46456	up	--	--	--	--	--	Ketosteroid isomerase-related protein	R	General function prediction only ;	IPR009959 [Polyketide cyclase SnoaL-like domain]
WP_011004887.1	PepSY domain-containing protein		807.6	943.4	299.1	324.6	2.80744	0.0146932	1.48925	up	--	--	--	--	--	Uncharacterized iron-regulated membrane protein	S	Function unknown ;	IPR005625 [PepSY-associated TM protein]
WP_011001744.1	hybrid non-ribosomal peptide synthetase/type I polyketide synthase		21047.6	24513.7	7940.8	8248.4	2.8143	0.0137465	1.49278	up	3	Molecular Function:catalytic activity (GO:0003824),Biological Process:metabolic process (GO:0008152),Molecular Function:phosphopantetheine binding (GO:0031177)	--	--	--	Acyl transferase domain in polyketide synthase (PKS) enzymes	Q	Secondary metabolites biosynthesis, transport and catabolism ;	IPR000873 [AMP-dependent synthetase/ligase] ; IPR001242[Condensation domain] ; IPR009081[Phosphopantetheine binding ACP domain] ; IPR013217[Methyltransferase type 12] ; IPR013968[Polyketide synthase, ketoreductase domain] ; IPR014030[Beta-ketoacyl synthase, N-terminal] ; IPR014031[Beta-ketoacyl synthase, C-terminal] ; IPR014043[Acyl transferase] ; IPR020801[Polyketide synthase, acyl transferase d…
WP_011001749.1	non-ribosomal peptide synthetase		8202.6	9158.4	2890.2	3014.5	2.9402	0.00700402	1.55591	up	3	Molecular Function:catalytic activity (GO:0003824),Biological Process:metabolic process (GO:0008152),Biological Process:biosynthetic process (GO:0009058)	pyochelin synthetase	--	ko01053 Biosynthesis of siderophore group nonribosomal peptides	Thioesterase domain of type I polyketide synthase or non-ribosomal peptide synthetase	Q	Secondary metabolites biosynthesis, transport and catabolism ;	IPR000873 [AMP-dependent synthetase/ligase] ; IPR001031[Thioesterase] ; IPR001242[Condensation domain] ; IPR009081[Phosphopantetheine binding ACP domain] ; IPR013217[Methyltransferase type 12]
WP_011003732.1	MFS transporter		240.8	281.2	84.7	91.9	2.95583	0.0138235	1.56356	up	3	Molecular Function:transporter activity (GO:0005215),Cellular Component:integral component of membrane (GO:0016021),Biological Process:transmembrane transport (GO:0055085)	--	--	--	Predicted arabinose efflux permease, MFS family	G	Carbohydrate transport and metabolism ;	IPR001958 [Tetracycline resistance protein TetA/multidrug resistance protein MdtG] ; IPR011701[Major facilitator superfamily] ; IPR020846[Major facilitator superfamily domain]
WP_011001748.1	KR domain-containing protein		14563.4	16277.1	5097.5	5333.4	2.95665	0.00710729	1.56396	up	1	Molecular Function:phosphopantetheine binding (GO:0031177)	yersiniabactin nonribosomal peptide/polyketide synthase	--	ko01053 Biosynthesis of siderophore group nonribosomal peptides	Aryl carrier domain	Q	Secondary metabolites biosynthesis, transport and catabolism ;	IPR001242 [Condensation domain] ; IPR009081[Phosphopantetheine binding ACP domain] ; IPR013217[Methyltransferase type 12] ; IPR013968[Polyketide synthase, ketoreductase domain] ; IPR014030[Beta-ketoacyl synthase, N-terminal] ; IPR014031[Beta-ketoacyl synthase, C-terminal] ; IPR020806[Polyketide synthase, phosphopantetheine-binding domain] ; IPR020841[Polyketide synthase, beta-ketoacyl synthase do…
WP_011003193.1	glutathione transferase GstA	gstA	713.3	916.6	281.4	262.5	2.99669	0.0335769	1.58337	up	1	Molecular Function:protein binding (GO:0005515)	glutathione S-transferase	2.5.1.18	ko00480 Glutathione metabolism	Glutathione S-transferase	O	Posttranslational modification, protein turnover, chaperones ;	IPR004045 [Glutathione S-transferase, N-terminal] ; IPR004046[Glutathione S-transferase, C-terminal] ; IPR010987[Glutathione S-transferase, C-terminal-like]
WP_043876856.1	TonB-dependent siderophore receptor		1714.9	1855.2	579.8	600.5	3.02474	0.00350314	1.59681	up	3	Molecular Function:receptor activity (GO:0004872),Biological Process:transport (GO:0006810),Cellular Component:membrane (GO:0016020)	catecholate siderophore receptor	--	--	Outer membrane receptor for monomeric catechols	P	Inorganic ion transport and metabolism ;	IPR000531 [TonB-dependent receptor, beta-barrel] ; IPR012910[TonB-dependent receptor, plug domain]
WP_011003726.1	TonB-dependent siderophore receptor		3421.9	3730.3	1171.7	1173.6	3.04959	0.0407811	1.60861	up	7	Molecular Function:receptor activity (GO:0004872),Molecular Function:iron ion binding (GO:0005506),Biological Process:transport (GO:0006810),Cellular Component:cell outer membrane (GO:0009279),Biological Process:siderophore transport (GO:0015891),Cellular Component:membrane (GO:0016020),Cellular Component:integral component of membrane (GO:0016021)	iron complex outermembrane recepter protein	--	--	Outer membrane receptor for monomeric catechols	P	Inorganic ion transport and metabolism ;	IPR000531 [TonB-dependent receptor, beta-barrel] ; IPR012910[TonB-dependent receptor, plug domain] ; IPR030149[TonB-dependent siderophore receptor FcuA/FatA]
[truncated: 10 more rows]

## Sheet: Table S6
Table S6 Differentially expressed proteins of MG treated ΔclpP compared with the untreated ΔclpP
[truncated: 309 more rows]
